# Supplementary material for: A highly utilized and practical lithium-sulfur positive electrode enabled in all-solid-state batteries
Source: Nat Commun. 2026 Feb 27;17:3298. doi: 10.1038/s41467-026-69750-0 (PMC13066583; doi:10.1038/s41467-026-69750-0)
Supplement: Supplementary file 3 — Source Data [file 41467_2026_69750_MOESM3_ESM.xlsx]

## Sheet: Fig. 2a-d
Fig. 2 - Characterizing Sulfur Positive Electrodes after synthesis			0.625
Fig. 2a - Voltage Profiles						Fig. 2b - XRD of different sulfur positive electrodes							Fig. 2c - Raman of S/LPSCl composites and synthesized positive electrode									Fig. 2d - XAS of the 1-step milled sulfur positive electrode compared to ref. spectra LPSCl and S
																						Normalized spectra						1st derivatives
1- step milling		S/C milling + SSE		Hand-mixed		1-step milled		S/C milling + SSE		Hand-mixed			Elemental Sulfur		Mixed LPSCl/S		Milled LPSCl/S		1 step milled electrode			Elemental Sulfur ref.		LPSCl		1 step milled electrode		Elemental Sulfur ref.		LPSCl		1 step milled electrode
Specific Capacity (mAh/g)	Voltage (V vs. Li+/Li)	Specific Capacity (mAh/g)	Voltage (V vs. Li+/Li)	Specific Capacity (mAh/g)	Voltage (V vs. Li+/Li)	Intensity	2𝛉 (Mo, k𝛼)	Intensity	2𝛉 (Mo, k𝛼)	Intensity	2𝛉 (Mo, k𝛼)		Intensity	Raman Shift (cm-1)	Intensity	Raman Shift (cm-1)	Intensity	Raman Shift (cm-1)	Intensity	Raman Shift (cm-1)		Intensity	Energy (eV)	Intensity	Energy (eV)	Intensity	Energy (eV)	Intensity	Energy (eV)	Intensity	Energy (eV)	Intensity	Energy (eV)
0	2.202	0	2.0566	0	2.0461	0.0624235	4.03	0.0468302	4	0.106727	4		-0.000106817	3200.86	0.00359152	3200.86	0.0169909	3200.8	-0.0187591	3200.86		0.0030515	2427	0.00395358	2374.01	0.00349037	2374.01	-0.00160854	2427	-0.000848191	2374.01	0.000581633	2374.01
0	2.1918	0	2.0461	0	2.0334	0.0615723	4.035	0.0463103	4.005	0.10593	4.005		-0.000462875	3200.26	0.0045551	3200.26	0.0155345	3200.21	-0.013643	3200.26		0.00144296	2428	0.00310539	2379.01	0.004072	2379.01	-0.000599817	2428	1.83414e-05	2379.01	0.000185463	2379.01
0	2.1816	0	2.0343	0	2.02	0.0612642	4.04	0.0459964	4.01	0.108139	4.01		-0.000462805	3199.67	0.00394132	3199.67	0.0150468	3199.61	-0.0238716	3199.67		0.00185187	2429	0.00399026	2384.01	0.00386129	2384.01	2.3612e-05	2429	0.000784141	2384.01	-7.24701e-05	2384.01
0.133333	2.1716	0	2.021	0	2.0076	0.060186	4.045	0.0443757	4.015	0.105547	4.015		-0.000391545	3199.07	0.00420343	3199.07	0.0163618	3199.02	-0.0221632	3199.07		0.00149019	2430	0.00467367	2389.01	0.00392706	2389.01	-0.00100865	2430	0.000433633	2389.01	-0.000179033	2389.01
0.133333	2.1614	0	2.0083	0	1.994	0.0605508	4.05	0.0447176	4.02	0.103871	4.02		-0.000533845	3198.48	0.00253918	3198.48	0.0178842	3198.42	-0.0204552	3198.48		-0.000165419	2431	0.00485753	2394.01	0.00350323	2394.01	-0.00100473	2431	0.000462036	2394.01	-6.85384e-05	2394.01
0.266667	2.1512	0	1.9962	0	1.9828	0.0613291	4.055	0.0448535	4.025	0.104236	4.025		-0.000498179	3197.88	0.00437725	3197.88	0.0164261	3197.83	-0.0238608	3197.88		-0.000519281	2432	0.00559774	2399.01	0.00378998	2399.01	-0.000139514	2432	0.000136017	2399.01	0.000265247	2399.01
0.4	2.1409	0	1.9853	0	1.972	0.0605994	4.06	0.0440244	4.03	0.10632	4.03		-0.000426946	3197.29	0.00463917	3197.29	0.0155921	3197.23	-0.0255613	3197.29		-0.000444447	2433	0.00512956	2404.01	0.00403372	2404.01	-0.000361721	2433	-0.000299096	2404.01	0.000224978	2404.01
0.666667	2.1347	0	1.9732	0	1.9602	0.0620019	4.065	0.044104	4.035	0.107798	4.035		-0.000498028	3196.69	0.00393834	3196.69	0.0162133	3196.63	-0.0136306	3196.69		-0.00124272	2434	0.00499955	2409.01	0.00423994	2409.01	-0.00052559	2434	-0.000373443	2409.01	-0.000338523	2409.01
1.33333	2.1251	0	1.9621	0	1.9497	0.0639962	4.07	0.0434576	4.04	0.105757	4.04		-0.000462386	3196.1	0.0033252	3196.1	0.0165572	3196.04	-0.011925	3196.1		-0.00149563	2435	0.00438267	2414.01	0.00335668	2414.01	0.000184502	2435	-0.000553229	2414.01	-0.000290471	2414.01
2	2.1202	0.166667	1.9509	0.166667	1.9388	0.0646205	4.075	0.0415909	4.045	0.102566	4.045		-0.000320065	3195.5	0.0042871	3195.5	0.0162084	3195.44	-0.0204398	3195.5		-0.00087372	2436	0.00389309	2419.01	0.003659	2419.01	-4.15696e-05	2436	-0.00724751	2419.01	-0.00271175	2419.01
2.66667	2.1168	0.166667	1.9397	0.166667	1.9277	0.0634369	4.08	0.0414996	4.05	0.102105	4.05		-0.00053336	3194.91	0.00428645	3194.91	0.0166214	3194.85	-0.030655	3194.91		-0.00157877	2437	-0.0101123	2424.01	-0.00206683	2424.01	7.08683e-05	2437	-0.00225702	2424.01	-0.00176616	2424.01
3.33333	2.1143	0.166667	1.9292	0.166667	1.9177	0.0650096	4.085	0.0419282	4.055	0.102117	4.055		-0.000355519	3194.31	0.00446074	3194.31	0.0171729	3194.25	-0.0238392	3194.31		-0.000731983	2438	-0.000620948	2429.01	0.00012668	2429.01	-0.000331741	2438	0.00532482	2429.01	0.000947971	2429.01
4	2.1118	0.166667	1.9187	0.166667	1.9072	0.0671498	4.09	0.0428861	4.06	0.105673	4.06		-0.000355466	3193.71	0.00446007	3193.71	0.016201	3193.66	-0.00851268	3193.71		-0.00224225	2439	0.000537305	2434.01	-0.000170888	2434.01	-0.000378303	2439	0.00070459	2434.01	-8.24723e-05	2434.01
4.66667	2.1096	0.166667	1.9084	0.166667	1.8967	0.0654231	4.095	0.0442024	4.065	0.106846	4.065		-0.000248788	3193.12	0.00341013	3193.12	0.0159217	3193.06	-0.0221297	3193.12		-0.00148859	2440	0.000788233	2439.01	-3.82646e-05	2439.01	0.000281487	2440	-0.000620948	2439.01	0.00012668	2439.01
5.33333	2.1078	0.166667	1.8982	0.333333	1.8867	0.0657068	4.1	0.0446122	4.07	0.107607	4.07		-0.000319822	3192.52	0.00463356	3192.52	0.0170267	3192.46	-0.0272324	3192.52		-0.00167927	2441	-0.00070459	2444.01	8.24723e-05	2444.01	2.26814e-05	2441	-0.00125844	2444.01	0.000867321	2444.01
6	2.1062	0.333333	1.888	0.333333	1.8765	0.0644745	4.105	0.0446544	4.075	0.109468	4.075		-0.000461896	3191.93	0.00541959	3191.93	0.0168856	3191.87	-0.0170177	3191.93		-0.00144323	2442	-0.00172864	2449.01	0.00169638	2449.01	0.000492851	2442	-0.000332084	2449.01	0.00202679	2449.01
6.66667	2.1044	0.666667	1.8777	0.5	1.8663	0.0686334	4.11	0.0463243	4.08	0.110779	4.08		-0.000532876	3191.33	0.00471957	3191.33	0.016814	3191.27	-0.0289257	3191.33		-0.000693571	2443	-0.00136876	2454.01	0.00413605	2454.01	-0.000187877	2443	0.000874953	2454.01	0.00157857	2454.01
7.33333	2.1028	0.833333	1.874	0.833333	1.8594	0.0700035	4.115	0.0472822	4.085	0.114347	4.085		-0.000248638	3190.73	0.003845	3190.73	0.0171573	3190.68	-0.0306226	3190.73		-0.00181898	2444	2.12643e-05	2454.21	0.00485352	2454.21	0.000743565	2444	0.000557456	2454.21	0.000529509	2454.21
8	2.1013	1.66667	1.8678	1.5	1.8492	0.0646772	4.12	0.0466709	4.09	0.113461	4.09		-0.000568229	3190.14	0.00358229	3190.14	0.016048	3190.08	-0.0272159	3190.14		0.000793559	2445	-0.000253846	2454.41	0.00519507	2454.41	0.00146163	2445	2.62886e-05	2454.41	0.000121959	2454.41
8.66667	2.1	2.5	1.8647	1.66667	1.8464	0.064434	4.125	0.045357	4.095	0.107038	4.095		-0.000497125	3189.54	0.0045427	3189.54	0.0167371	3189.48	-0.0255111	3189.54		0.00110427	2446	7.38416e-05	2454.61	0.00509744	2454.61	9.34316e-05	2446	0.000262484	2454.61	0.000177882	2454.61
9.33333	2.0988	3.33333	1.8622	2.5	1.8393	0.0666715	4.13	0.042933	4.1	0.106601	4.1		-0.000248525	3188.94	0.00471672	3188.94	0.016458	3188.89	-0.0136039	3188.94		0.000980423	2447	0.000271122	2454.81	0.00555083	2454.81	-0.000188911	2447	0.000147862	2454.81	0.00028121	2454.81
10	2.0972	4.16667	1.8604	3.33333	1.8346	0.072014	4.135	0.04242	4.105	0.10544	4.105		-0.000177491	3188.35	0.004192	3188.35	0.0164555	3188.29	-0.0170022	3188.35		0.000726452	2448	0.000369565	2455.01	0.00565986	2455.01	0.000749918	2448	0.000177385	2455.01	0.000112569	2455.01
10.6667	2.096	5	1.8591	4.16667	1.8306	0.0745839	4.14	0.0426238	4.11	0.103757	4.11		-0.000425914	3187.75	0.0034928	3187.75	0.0183196	3187.69	-0.0254995	3187.75		0.00248026	2449	0.000625892	2455.21	0.00577597	2455.21	0.000884952	2449	5.12593e-05	2455.21	0.000167503	2455.21
11.3333	2.0951	5.83333	1.8579	5	1.8278	0.0729301	4.145	0.0420242	4.115	0.104751	4.115		-0.000390362	3187.15	0.00453995	3187.15	0.0162432	3187.1	-0.028895	3187.15		0.00249636	2450	0.000472084	2455.41	0.00599487	2455.41	0.000592102	2450	-0.000243946	2455.41	0.000223138	2455.41
12	2.0938	6.66667	1.857	5.83333	1.8257	0.0705304	4.15	0.0423193	4.12	0.102925	4.12		-0.000283857	3186.56	0.00410281	3186.56	0.0171391	3186.5	-0.0203934	3186.56		0.00366446	2451	0.000137999	2455.61	0.00622225	2455.61	0.00149746	2451	6.18481e-06	2455.61	0.000275592	2455.61
12.6667	2.0929	7.5	1.8554	6.66667	1.8232	0.0698738	4.155	0.0427948	4.125	0.104404	4.125		-0.000248337	3185.96	0.00349121	3185.96	0.0158928	3185.9	-0.0254879	3185.96		0.00549128	2452	0.000484453	2455.81	0.00654605	2455.81	0.00103836	2452	0.000425074	2455.81	0.000263957	2455.81
13.3333	2.092	8.33333	1.8545	7.5	1.8216	0.0708547	4.16	0.0423685	4.13	0.106182	4.13		-0.00053207	3185.36	0.0040143	3185.36	0.0180321	3185.3	-0.0220862	3185.36		0.00574118	2452.1	0.000988146	2456.01	0.00675016	2456.01	0.000224649	2452.1	0.000339349	2456.01	0.000284305	2456.01
14	2.0907	9.16667	1.8539	8.33333	1.8201	0.0717465	4.165	0.0430524	4.135	0.1042	4.135		-0.000319194	3184.76	0.00497349	3184.76	0.0175459	3184.71	-0.0339736	3184.76		0.00594057	2452.2	0.00116315	2456.21	0.00711466	2456.21	-0.000264117	2452.2	0.000292127	2456.21	0.000458132	2456.21
14.6667	2.0895	10	1.8529	9.16667	1.8188	0.0749001	4.17	0.0430196	4.14	0.104661	4.14		-0.000248224	3184.17	0.00497271	3184.17	0.0176814	3184.11	-0.0305716	3184.17		0.00521294	2452.3	0.0015724	2456.41	0.00766642	2456.41	-0.000309577	2452.3	0.000150169	2456.41	3.34495e-05	2456.41
15.3333	2.0889	10.8333	1.8523	10	1.8176	0.072168	4.175	0.0429517	4.145	0.105823	4.145		-0.000248187	3183.57	0.00488475	3183.57	0.015745	3183.51	-0.0237743	3183.57		0.00532142	2452.4	0.00146349	2456.61	0.00718156	2456.61	0.00055903	2452.4	0.000260439	2456.61	-0.000520237	2456.61
16	2.0879	11.6667	1.8514	10.8333	1.816	0.0724437	4.18	0.0429517	4.15	0.102668	4.15		-0.00010635	3182.97	0.003663	3182.97	0.0169165	3182.91	-0.0203749	3182.97		0.006331	2452.5	0.00209328	2456.81	0.00662595	2456.81	0.000849494	2452.5	0.000687345	2456.81	2.09266e-05	2456.81
16.6667	2.087	12.5	1.8508	11.6667	1.8151	0.073303	4.185	0.0432468	4.155	0.10447	4.155		-0.000460778	3182.37	0.00444725	3182.37	0.0183636	3182.32	-0.0203718	3182.37		0.00702041	2452.6	0.00283818	2457.01	0.00722341	2457.01	0.000217364	2452.6	0.000540642	2457.01	0.000609029	2457.01
17.3333	2.0861	13.3333	1.8501	12.5	1.8142	0.0725329	4.19	0.0439096	4.16	0.104494	4.16		-0.000425269	3181.78	0.00479534	3181.78	0.0171875	3181.72	-0.0254609	3181.78		0.00676573	2452.7	0.00317456	2457.21	0.00784401	2457.21	0.000132667	2452.7	0.000111326	2457.21	0.000466024	2457.21
18	2.0855	14.1667	1.8495	13.3333	1.8133	0.0744785	4.195	0.0454741	4.165	0.104314	4.165		-0.000354337	3181.18	0.00427157	3181.18	0.0194624	3181.12	-0.0322456	3181.18		0.00728574	2452.8	0.00306083	2457.41	0.00815546	2457.41	0.000364968	2452.8	0.000518419	2457.41	0.00035915	2457.41
18.6667	2.0845	15	1.8489	14.1667	1.8123	0.0752811	4.2	0.0464344	4.17	0.105613	4.17		-0.000247999	3180.58	0.00444523	3180.58	0.0182862	3180.52	-0.0169688	3180.58		0.00749567	2452.9	0.0042114	2457.61	0.00856231	2457.61	-0.00015916	2452.9	0.000547488	2457.61	0.00041672	2457.61
19.3333	2.0836	15.8333	1.848	15	1.8117	0.0744137	4.205	0.0464227	4.175	0.104356	4.175		-0.000141692	3179.98	0.00479315	3179.98	0.0184905	3179.93	-0.027146	3179.98		0.00696742	2453	0.00415581	2457.81	0.0089889	2457.81	8.08406e-05	2453	-0.000116211	2457.81	0.000503052	2457.81
19.8667	2.083	16.6667	1.8477	15.8333	1.8111	0.0728571	4.21	0.0471651	4.18	0.1028	4.18		-0.000389594	3179.39	0.00487956	3179.39	0.0196604	3179.33	-0.0322309	3179.39		0.00765735	2453.1	0.00397898	2458.01	0.00956841	2458.01	0.000287472	2453.1	5.47141e-05	2458.01	0.000551717	2458.01
20.5333	2.0817	17.5	1.847	16.6667	1.8105	0.0692414	4.215	0.0484744	4.185	0.105254	4.185		-0.000212474	3178.79	0.00531443	3178.79	0.0175193	3178.73	-0.0203533	3178.79		0.00754237	2453.2	0.00426524	2458.21	0.0100923	2458.21	0.000223421	2453.2	0.000160559	2458.21	0.000168379	2458.21
21.2	2.0811	18.3333	1.8464	17.5	1.8095	0.0682443	4.22	0.0486524	4.19	0.103805	4.19		-0.000531104	3178.19	0.00435543	3178.19	0.0186891	3178.13	-0.0288295	3178.19		0.00810419	2453.3	0.0043001	2458.41	0.00990517	2458.41	0.000457547	2453.3	0.000199222	2458.41	0.000190503	2458.41
21.8667	2.0802	19.1667	1.8458	18.3333	1.8086	0.0680092	4.225	0.0475211	4.195	0.104937	4.195		-0.000424819	3177.59	0.00452896	3177.59	0.0179966	3177.53	-0.0237383	3177.59		0.00845746	2453.4	0.00466368	2458.61	0.0104733	2458.61	-0.000207699	2453.4	0.000525975	2458.61	0.000369785	2458.61
22.5333	2.0796	20	1.8455	19.1667	1.808	0.0681146	4.23	0.046856	4.2	0.106194	4.2		-0.000176981	3176.99	0.00487662	3176.99	0.0188902	3176.93	-0.0254301	3176.99		0.00768879	2453.5	0.00535205	2458.81	0.0106447	2458.81	0.000299085	2453.5	0.000494585	2458.81	5.0652e-05	2458.81
23.2	2.0789	20.8333	1.8449	20	1.8077	0.0653177	4.235	0.0455093	4.205	0.104649	4.205		-0.000318517	3176.39	0.00426638	3176.39	0.0164747	3176.34	-0.0220361	3176.39		0.00905563	2453.6	0.00565285	2459.01	0.0105746	2459.01	0.000945064	2453.6	0.000298364	2459.01	-0.000119514	2459.01
23.8667	2.0783	21.6667	1.8443	20.8333	1.8071	0.0655852	4.24	0.0452915	4.21	0.102566	4.21		-0.000530782	3175.79	0.00513631	3175.79	0.0172992	3175.74	-0.0271172	3175.79		0.00957892	2453.7	0.00594877	2459.21	0.0104057	2459.21	-0.000132831	2453.7	0.000516416	2459.21	0.000361526	2459.21
24.5333	2.0777	22.5	1.8439	21.6667	1.8064	0.0618884	4.245	0.0442609	4.215	0.104458	4.215		-0.000318421	3175.2	0.00417806	3175.2	0.0170899	3175.14	-0.0271131	3175.2		0.00878997	2453.8	0.00668568	2459.41	0.0112977	2459.41	-0.000172937	2453.8	0.000664914	2459.41	0.000837984	2459.41
25.2	2.0768	23.3333	1.8433	22.5	1.8058	0.0590591	4.25	0.0450057	4.22	0.100794	4.22		-0.000353748	3174.6	0.00478663	3174.6	0.0188787	3174.54	-0.0203317	3174.6		0.00923304	2453.9	0.0072786	2459.61	0.0120817	2459.61	0.000217653	2453.9	0.000645566	2459.61	0.000253361	2459.61
25.8667	2.0762	24.1667	1.843	23.3333	1.8052	0.0596671	4.255	0.0449355	4.225	0.0990225	4.225		-0.000318324	3174	0.00435082	3174	0.0172225	3173.94	-0.0271049	3174		0.00922528	2454	0.00797682	2459.81	0.0118044	2459.81	3.74774e-05	2454	0.000745912	2459.81	0.000271686	2459.81
26.5333	2.0755	25	1.8424	24.1667	1.8046	0.0579241	4.26	0.0460995	4.23	0.0991542	4.23		-0.000459732	3173.4	0.00495919	3173.4	0.0179776	3173.34	-0.033876	3173.4		0.009308	2454.1	0.00877042	2460.01	0.0126251	2460.01	0.000618519	2454.1	0.000522264	2460.01	0.000347993	2460.01
27.2	2.0749	25.8333	1.8421	25	1.8043	0.0623667	4.265	0.0467763	4.235	0.0982981	4.235		-0.000459662	3172.8	0.00461047	3172.8	0.0186635	3172.74	-0.0270966	3172.8		0.0104623	2454.2	0.00902134	2460.21	0.0125004	2460.21	2.21748e-05	2454.2	0.000160923	2460.21	0.000464825	2460.21
27.8667	2.074	26.6667	1.8415	25.8333	1.8036	0.0651799	4.27	0.0456287	4.24	0.0966579	4.24		-0.00063636	3172.2	0.00469675	3172.2	0.0183853	3172.14	-0.0253993	3172.2		0.00935235	2454.3	0.00909227	2460.41	0.0135547	2460.41	-7.9805e-06	2454.3	0.000507416	2460.41	0.00072143	2460.41
28.5333	2.0734	27.5	1.8412	26.6667	1.803	0.0670282	4.275	0.0445701	4.245	0.0951554	4.245		-0.000282783	3171.6	0.00556567	3171.6	0.0179694	3171.54	-0.0321675	3171.6		0.0104464	2454.4	0.0100362	2460.61	0.0139433	2460.61	0.000617934	2454.4	0.000526483	2460.61	0.000230621	2460.61
29.2	2.0727	28.3333	1.8402	27.5	1.8027	0.0660959	4.28	0.0431227	4.25	0.0934254	4.25		-0.000247398	3171	0.00452142	3171	0.0169342	3170.94	-0.0186205	3171		0.0105882	2454.5	0.0101452	2460.81	0.0140159	2460.81	4.07355e-05	2454.5	0.00040772	2460.81	0.000545168	2460.81
29.8667	2.0721	29.1667	1.8399	28.3333	1.8021	0.0615966	4.285	0.0430665	4.255	0.0927191	4.255		-0.000282698	3170.4	0.00425992	3170.4	0.0176198	3170.35	-0.0287727	3170.4		0.0105278	2454.6	0.0108516	2461.01	0.0150336	2461.01	-0.000223673	2454.6	0.000850035	2461.01	0.00109963	2461.01
30.5333	2.0715	30	1.8393	29.1667	1.8015	0.0626991	4.29	0.0423381	4.26	0.0905401	4.26		-0.000141327	3169.8	0.00443312	3169.8	0.0174796	3169.75	-0.0186148	3169.8		0.0101409	2454.7	0.0118453	2461.21	0.0162152	2461.21	-0.000127413	2454.7	0.000863888	2461.21	0.00104826	2461.21
31.2	2.0709	30.8333	1.839	30	1.8009	0.0644178	4.295	0.0418579	4.265	0.0890137	4.265		-0.000565224	3169.2	0.00478011	3169.2	0.0183714	3169.15	-0.028764	3169.2		0.010273	2454.8	0.0125794	2461.41	0.0171301	2461.41	-0.000158168	2454.8	0.000794137	2461.41	0.00111592	2461.41
31.8667	2.0703	31.6667	1.8384	30.8333	1.8002	0.0647178	4.3	0.0410078	4.27	0.0902588	4.27		-0.000423854	3168.6	0.00469247	3168.6	0.0176806	3168.55	-0.0236844	3168.6		0.00982453	2454.9	0.0134336	2461.61	0.018447	2461.61	-0.000283123	2454.9	0.000333089	2461.61	0.000727919	2461.61
32.5333	2.0696	32.5	1.8381	31.6667	1.7996	0.0649123	4.305	0.0399936	4.275	0.0891394	4.275		-0.000388474	3168	0.00382292	3168	0.0175403	3167.95	-0.0270638	3168		0.00970675	2455	0.0132456	2461.81	0.018586	2461.81	0.000582484	2455	-1.3744e-05	2461.81	0.000104708	2461.81
33.2	2.069	33.3333	1.8377	32.5	1.7993	0.0639719	4.31	0.0390544	4.28	0.0865115	4.28		-0.000388415	3167.4	0.00469106	3167.4	0.0191883	3167.35	-0.0321334	3167.4		0.0109895	2455.1	0.0134061	2462.01	0.0186565	2462.01	0.000712365	2455.1	0.000525717	2462.01	-0.000103363	2462.01
33.8667	2.0684	34.1667	1.8371	33.3333	1.7987	0.0625289	4.315	0.0395182	4.285	0.0861523	4.285		-0.000317746	3166.8	0.00477721	3166.8	0.0173976	3166.75	-0.0355105	3166.8		0.0111315	2455.2	0.014297	2462.21	0.0183792	2462.21	0.000422385	2455.2	0.0010427	2462.21	0.000609623	2462.21
34.5333	2.0681	35	1.8365	34.1667	1.7981	0.0616452	4.32	0.0402934	4.29	0.0888999	4.29		-0.000352998	3166.2	0.00477648	3166.2	0.0171198	3166.15	-0.02367	3166.2		0.0118343	2455.3	0.0154915	2462.41	0.0198757	2462.41	0.000708436	2455.3	0.000963609	2462.41	0.00123263	2462.41
35.2	2.0675	35.8333	1.8359	35	1.7974	0.0599184	4.325	0.0408813	4.295	0.0919948	4.295		-0.000423533	3165.6	0.00503625	3165.6	0.0176672	3165.55	-0.0169046	3165.6		0.0125484	2455.4	0.0162242	2462.61	0.0208445	2462.61	5.2791e-05	2455.4	0.000623584	2462.61	0.00114237	2462.61
35.8667	2.0669	36.6667	1.8356	35.8333	1.7971	0.0634612	4.33	0.0430829	4.3	0.0966939	4.3		-0.000176445	3165	0.00477502	3165	0.0186955	3164.95	-0.0202824	3165		0.0119399	2455.5	0.0167387	2462.81	0.0221604	2462.81	-2.39935e-05	2455.5	0.000762997	2462.81	0.0011246	2462.81
36.5333	2.0659	37.5	1.835	36.6667	1.7965	0.0693225	4.335	0.0432164	4.305	0.101908	4.305		-0.000458688	3164.4	0.00538194	3164.4	0.0180742	3164.35	-0.0354889	3164.4		0.0125004	2455.6	0.0177502	2463.01	0.0230937	2463.01	0.000645423	2455.6	0.000857341	2463.01	0.000981557	2463.01
37.2	2.0653	38.3333	1.8346	37.5	1.7959	0.0729382	4.34	0.0442843	4.31	0.106637	4.31		-0.000529175	3163.8	0.00486038	3163.8	0.0187586	3163.75	-0.0287248	3163.8		0.0132307	2455.7	0.0184533	2463.21	0.0241236	2463.21	0.000962753	2455.7	0.000863395	2463.21	0.000761218	2463.21
37.8667	2.065	39.1667	1.834	38.3333	1.7956	0.0728571	4.345	0.0456662	4.315	0.107654	4.315		-0.00035273	3163.2	0.00494641	3163.2	0.0189619	3163.15	-0.0168944	3163.2		0.0144259	2455.8	0.019477	2463.41	0.0246161	2463.41	0.000829277	2455.8	0.000733005	2463.41	0.0007199	2463.41
38.5333	2.0644	40	1.8337	39.1667	1.795	0.0722005	4.35	0.0453523	4.32	0.105098	4.32		-0.000352677	3162.6	0.00373093	3162.6	0.0204702	3162.54	-0.018581	3162.6		0.0148893	2455.9	0.0199194	2463.61	0.0255634	2463.61	0.000251885	2455.9	0.000692619	2463.61	0.00116313	2463.61
39.2	2.0638	40.6667	1.8331	40	1.7943	0.0708385	4.355	0.0450479	4.325	0.105009	4.325		-0.000352623	3162	0.00477141	3162	0.017239	3161.94	-0.021956	3162		0.0149296	2456	0.0208622	2463.81	0.0269424	2463.81	9.9375e-06	2456	0.000847056	2463.81	0.00138631	2463.81
39.8667	2.0634	41.5	1.8322	40.8333	1.794	0.0658771	4.36	0.0456615	4.33	0.105859	4.33		-0.000423083	3161.4	0.00494416	3161.4	0.0183351	3161.34	-0.020264	3161.4		0.0149091	2456.1	0.0216135	2464.01	0.028336	2464.01	0.000292469	2456.1	0.000626478	2464.01	0.00101329	2464.01
40.5333	2.0628	42.3333	1.8319	41.5	1.7934	0.061475	4.365	0.0445303	4.335	0.107002	4.335		-0.000564025	3160.8	0.00503014	3160.8	0.018195	3160.74	-0.0303914	3160.8		0.0155146	2456.2	0.0221152	2464.21	0.028969	2464.21	0.000390388	2456.2	0.000509585	2464.21	0.000732702	2464.21
41.2	2.0622	43.1667	1.8312	42.3333	1.7925	0.0636801	4.37	0.0435606	4.34	0.104512	4.34		-0.000211477	3160.2	0.00494266	3160.2	0.018261	3160.14	-0.0253223	3160.2		0.0156899	2456.3	0.0226326	2464.41	0.0298014	2464.41	0.000502546	2456.3	0.000202397	2464.41	0.000917623	2464.41
41.8667	2.0619	44	1.8309	43.1667	1.7919	0.0660635	4.375	0.0431789	4.345	0.101686	4.345		-0.000458131	3159.6	0.0049419	3159.6	0.0188759	3159.54	-0.0253185	3159.6		0.0165197	2456.4	0.02252	2464.61	0.0308042	2464.61	0.000787437	2456.4	0.000523743	2464.61	0.000972461	2464.61
42.5333	2.0613	44.8333	1.8306	44	1.7916	0.0677416	4.38	0.0421624	4.35	0.0980407	4.35		-0.000281884	3159	0.00572134	3159	0.0198339	3158.94	-0.0168764	3159		0.0172648	2456.5	0.0236801	2464.81	0.0317463	2464.81	0.000382175	2456.5	0.00143454	2464.81	0.00121445	2464.81
43.2	2.0607	45.6667	1.83	44.8333	1.7909	0.0649042	4.385	0.0421858	4.355	0.0995971	4.355		-0.000176151	3158.4	0.00572049	3158.4	0.0191447	3158.34	-0.0236234	3158.4		0.017284	2456.6	0.0253891	2465.01	0.0332331	2465.01	-3.97815e-05	2456.6	0.00161569	2465.01	0.0025083	2465.01
43.8667	2.0603	46.5	1.8294	45.6667	1.7903	0.0660959	4.39	0.0421811	4.36	0.102315	4.36		-0.000317024	3157.79	0.00476635	3157.79	0.0193475	3157.74	-0.0269941	3157.79		0.0171852	2456.7	0.0269115	2465.21	0.0367629	2465.41	-9.7115e-06	2456.7	0.00193691	2465.21	0.00258402	2465.41
44.5333	2.0597	47.3333	1.8291	46.5	1.7897	0.0709439	4.395	0.0419985	4.365	0.106888	4.365		-0.000246536	3157.19	0.00424574	3157.19	0.0199621	3157.14	-0.0286769	3157.19		0.0172646	2456.8	0.0292629	2465.41	0.0384012	2465.61	0.000647094	2456.8	0.00208647	2465.41	0.00190398	2465.61
45.2	2.0594	48.1667	1.8284	47.3333	1.7891	0.0724599	4.4	0.0423428	4.37	0.112144	4.37		-0.000457784	3156.59	0.00381192	3156.59	0.0185186	3156.53	-0.0286725	3156.59		0.0184794	2456.9	0.0310844	2465.61	0.0405709	2465.81	0.000894526	2456.9	0.00178805	2465.61	0.00195724	2465.81
45.8667	2.0588	49	1.8278	48.1667	1.7885	0.0698981	4.405	0.0427807	4.375	0.110941	4.375		-0.000387297	3155.99	0.00615011	3155.99	0.0192701	3155.93	-0.0320409	3155.99		0.0190537	2457	0.032839	2465.81	0.0423156	2466.01	0.000220894	2457	0.00208198	2465.81	0.00226188	2466.01
46.5333	2.0579	49.8333	1.8275	49	1.7878	0.0685604	4.41	0.0421343	4.38	0.112114	4.38		-0.000316831	3155.39	0.00510987	3155.39	0.0191987	3155.33	-0.032036	3155.39		0.0189212	2457.1	0.0352484	2466.01	0.0450946	2466.21	0.000348517	2457.1	0.002331	2466.01	0.0021158	2466.21
47.2	2.0576	50.6667	1.8269	49.8333	1.7872	0.0714627	4.415	0.0410616	4.385	0.109259	4.385		-0.00038718	3154.79	0.00562869	3154.79	0.0184417	3154.73	-0.0252878	3154.79		0.0197507	2457.2	0.037501	2466.21	0.0465472	2466.41	0.000454674	2457.2	0.00249878	2466.21	0.00223899	2466.41
47.8667	2.0572	51.5	1.8263	50.6667	1.7866	0.0725977	4.42	0.0414504	4.39	0.108983	4.39		-0.000527892	3154.18	0.00519492	3154.18	0.0187817	3154.13	-0.0370831	3154.18		0.0198305	2457.3	0.0402459	2466.41	0.0495726	2466.61	0.000178946	2457.3	0.00250029	2466.41	0.00273593	2466.61
48.5333	2.0566	52.3333	1.826	51.5	1.786	0.0722572	4.425	0.0420781	4.395	0.110217	4.395		-0.000527812	3153.58	0.00597323	3153.58	0.0194641	3153.52	-0.0235948	3153.58		0.0201086	2457.4	0.0425016	2466.61	0.0520191	2466.81	0.0001923	2457.4	0.00247468	2466.61	0.00303193	2466.81
49.2	2.056	53.1667	1.8253	52.3333	1.785	0.0693874	4.43	0.0438698	4.4	0.112988	4.4		-0.000598096	3152.98	0.00605889	3152.98	0.0187759	3152.92	-0.0151658	3152.98		0.0202151	2457.5	0.0451953	2466.81	0.0556365	2467.01	-0.000250182	2457.5	0.00279916	2466.81	0.00367634	2467.01
49.8667	2.0557	54	1.8247	53.1667	1.7844	0.0722248	4.435	0.0462002	4.405	0.112868	4.405		-0.000492474	3152.38	0.00614452	3152.38	0.0195268	3152.32	-0.0219028	3152.38		0.0196082	2457.6	0.0480999	2467.01	0.0593718	2467.21	-2.9485e-06	2457.6	0.0030955	2467.01	0.00352002	2467.21
50.5333	2.0551	54.8333	1.8241	54	1.7838	0.0740975	4.44	0.0469169	4.41	0.111988	4.41		-0.000633086	3151.78	0.00527828	3151.78	0.0200719	3151.72	-0.0185303	3151.78		0.0202092	2457.7	0.0513863	2467.21	0.0626765	2467.41	0.000423476	2457.7	0.00327857	2467.21	0.0035029	2467.41
51.2	2.0548	55.6667	1.8238	54.8333	1.7832	0.0784671	4.445	0.0469192	4.415	0.110546	4.415		-0.000351661	3151.17	0.00571007	3151.17	0.0199317	3151.12	-0.0218961	3151.17		0.0204552	2457.8	0.054657	2467.41	0.0663776	2467.61	0.000750144	2457.8	0.00338929	2467.41	0.00452365	2467.61
51.8667	2.0541	56.5	1.8229	55.6667	1.7826	0.0805344	4.45	0.0483994	4.42	0.109516	4.42		-0.00045709	3150.57	0.0052767	3150.57	0.0206136	3150.51	-0.0218928	3150.57		0.0217095	2457.9	0.0581649	2467.61	0.0717238	2467.81	0.000453831	2457.9	0.00395291	2467.61	0.00513183	2467.81
52.5333	2.0538	57.3333	1.8226	56.5	1.7819	0.0775511	4.455	0.0481535	4.425	0.109301	4.425		-0.000421865	3149.97	0.00544886	3149.97	0.0217745	3149.91	-0.0218895	3149.97		0.0213628	2458	0.0625628	2467.81	0.0766412	2468.01	3.80765e-05	2458	0.00444778	2467.81	0.00529379	2468.01
53.2	2.0535	58.1667	1.8219	57.3333	1.781	0.0755649	4.46	0.0478631	4.43	0.108804	4.43		-0.000351501	3149.37	0.00441031	3149.37	0.0197857	3149.31	-0.0303039	3149.37		0.0217857	2458.1	0.0670605	2468.01	0.0823114	2468.21	0.000299019	2458.1	0.00474921	2468.01	0.0060607	2468.21
53.8667	2.0529	59	1.8216	58.1667	1.7804	0.0749487	4.465	0.0503996	4.435	0.109546	4.435		-0.000351447	3148.76	0.00639831	3148.76	0.0195774	3148.71	-0.0387158	3148.76		0.0219609	2458.2	0.0720613	2468.21	0.0887626	2468.41	0.000240291	2458.2	0.005398	2468.21	0.00716711	2468.41
54.5333	2.0526	59.8333	1.821	59	1.7798	0.0778105	4.47	0.0496126	4.44	0.109474	4.44		-0.000386533	3148.16	0.0057922	3148.16	0.0203273	3148.1	-0.0269286	3148.16		0.0222663	2458.3	0.0778564	2468.41	0.0966456	2468.61	0.000151378	2458.3	0.00585746	2468.41	0.00822881	2468.61
55.2	2.0523	60.6667	1.8204	59.8333	1.7788	0.0811586	4.475	0.0500131	4.445	0.110228	4.445		-0.000386475	3147.56	0.00674213	3147.56	0.0197768	3147.5	-0.0201934	3147.56		0.0222636	2458.4	0.0837762	2468.61	0.10522	2468.81	0.000361254	2458.4	0.00671836	2468.61	0.00972926	2468.81
55.8667	2.0517	61.5	1.8198	60.6667	1.7782	0.0822044	4.48	0.0515706	4.45	0.10623	4.45		-0.000245901	3146.95	0.00475334	3146.95	0.0198421	3146.9	-0.0252379	3146.95		0.0229888	2458.5	0.0912932	2468.81	0.116104	2469.01	0.000724358	2458.5	0.007797	2468.81	0.0115623	2469.01
56.5333	2.0514	62.3333	1.8191	61.5	1.777	0.0820666	4.485	0.051765	4.455	0.105116	4.455		-0.000245864	3146.35	0.00518467	3146.35	0.0192919	3146.29	-0.0269164	3146.35		0.0237123	2458.6	0.0993702	2469.01	0.128345	2469.21	0.000480987	2458.6	0.00848284	2469.01	0.0132511	2469.21
57.2	2.0507	63.1667	1.8185	62.3333	1.7764	0.081491	4.49	0.0522709	4.46	0.107164	4.46		-0.000561889	3145.75	0.00561587	3145.75	0.0196309	3145.69	-0.0302763	3145.75		0.0239507	2458.7	0.108259	2469.21	0.142606	2469.41	0.000655832	2458.7	0.00977723	2469.21	0.0161365	2469.41
57.8667	2.0504	64	1.8179	63.1667	1.7757	0.0805749	4.495	0.0518095	4.465	0.106613	4.465		-0.000561804	3145.14	0.00647887	3145.14	0.0199699	3145.09	-0.0218629	3145.14		0.025024	2458.8	0.118925	2469.41	0.160618	2469.61	0.000515075	2458.8	0.0120702	2469.41	0.0204352	2469.61
58.5333	2.0498	64.8333	1.8173	64	1.7748	0.0826098	4.5	0.0504066	4.47	0.108481	4.47		-0.000561718	3144.54	0.00483682	3144.54	0.020172	3144.48	-0.0151335	3144.54		0.0249809	2458.9	0.132399	2469.61	0.183477	2469.81	0.000284752	2458.9	0.0140678	2469.61	0.0257651	2469.81
59.2	2.0492	65.6667	1.8167	64.8333	1.7742	0.0865579	4.505	0.0505776	4.475	0.10714	4.475		-0.000491429	3143.94	0.00587239	3143.94	0.0208526	3143.88	-0.0285812	3143.94		0.0255935	2459	0.14706	2469.81	0.212148	2470.01	0.000298126	2459	0.0158844	2469.81	0.0337919	2470.01
59.7333	2.0489	66.5	1.816	65.6667	1.7733	0.0887305	4.51	0.0494416	4.48	0.105715	4.48		-0.000386064	3143.33	0.00457632	3143.33	0.0198925	3143.28	-0.01681	3143.33		0.0255771	2459.1	0.164168	2470.01	0.251061	2470.21	0.000717987	2459.1	0.0188042	2470.01	0.0458842	2470.21
60.4	2.0486	67.3333	1.8154	66.5	1.7723	0.0857958	4.515	0.0484439	4.485	0.105823	4.485		-0.00024564	3142.73	0.00483462	3142.73	0.019821	3142.67	-0.031934	3142.73		0.0270295	2459.2	0.184669	2470.21	0.303916	2470.41	0.000281862	2459.2	0.0237343	2470.21	0.0650457	2470.41
61.0667	2.0479	68.1667	1.8148	67.3333	1.7714	0.0782564	4.52	0.0477413	4.49	0.105918	4.49		-0.000421033	3142.13	0.00561076	3142.13	0.0211848	3142.07	-0.0285682	3142.13		0.0261409	2459.3	0.211637	2470.41	0.381152	2470.61	-0.000300314	2459.3	0.0307271	2470.41	0.0934266	2470.61
61.7333	2.0476	69	1.8142	68.1667	1.7708	0.0744947	4.525	0.0484767	4.495	0.104997	4.495		-0.000526211	3141.52	0.00543729	3141.52	0.0198834	3141.47	-0.021843	3141.52		0.0264289	2459.4	0.246123	2470.61	0.49077	2470.81	0.000820519	2459.4	0.0397547	2470.61	0.123869	2470.81
62.4	2.0473	69.8333	1.8136	69	1.7699	0.0752487	4.53	0.0487882	4.5	0.105637	4.5		-0.000491055	3140.92	0.00586793	3140.92	0.0200854	3140.86	-0.0201597	3140.92		0.0277819	2459.5	0.291146	2470.81	0.628889	2471.01	0.000780849	2459.5	0.0538222	2470.81	0.14039	2471.01
63.0667	2.047	70.6667	1.8133	69.8333	1.7686	0.0745109	4.535	0.0487156	4.505	0.110085	4.505		-0.000210421	3140.32	0.00534936	3140.32	0.0211752	3140.26	-0.0268755	3140.32		0.0279906	2459.6	0.353767	2471.01	0.77155	2471.21	0.000439218	2459.6	0.072706	2471.01	0.131728	2471.21
63.7333	2.0464	71.5	1.8126	70.6667	1.7677	0.0749487	4.54	0.0497086	4.51	0.108971	4.51		-0.000561036	3139.71	0.00595241	3139.71	0.0211036	3139.65	-0.0302303	3139.71		0.0286603	2459.7	0.436558	2471.21	0.892346	2471.41	0.000612157	2459.7	0.0998629	2471.21	0.0991109	2471.41
64.4	2.0461	72.3333	1.812	71.5	1.7668	0.0739597	4.545	0.0499241	4.515	0.108445	4.515		-0.000631069	3139.11	0.00543399	3139.11	0.0223296	3139.05	-0.0218297	3139.11		0.0292149	2459.8	0.553493	2471.41	0.969772	2471.61	0.000281316	2459.8	0.134051	2471.41	0.0631729	2471.61
65.0667	2.0458	73.1667	1.8114	72.3333	1.7658	0.0723464	4.55	0.048554	4.52	0.107601	4.52		-0.000385595	3138.5	0.00664053	3138.5	0.0217117	3138.45	-0.0134316	3138.5		0.029223	2459.9	0.70466	2471.61	1.01869	2471.81	0.000630051	2459.9	0.163404	2471.61	0.0471145	2471.81
65.7333	2.0452	74	1.8108	73.1667	1.7649	0.0703845	4.555	0.0474579	4.525	0.107325	4.525		-0.000350487	3137.9	0.00543233	3137.9	0.0196604	3137.84	-0.021823	3137.9		0.030475	2460	0.880301	2471.81	1.064	2472.01	0.00106123	2460	0.168444	2471.81	0.0452381	2472.01
66.4	2.0448	74.8333	1.8105	74	1.7637	0.0678714	4.56	0.0463477	4.53	0.111869	4.53		-0.000210261	3137.29	0.00603502	3137.29	0.0216368	3137.24	-0.0318904	3137.29		0.0313454	2460.1	1.04155	2472.01	1.10917	2472.21	0.000935509	2460.1	0.134412	2472.01	0.0394984	2472.21
67.0667	2.0445	75.6667	1.8098	74.8333	1.7627	0.0685442	4.565	0.0455022	4.535	0.114586	4.535		-0.000525572	3136.69	0.00568928	3136.69	0.0202687	3136.63	-0.0335637	3136.69		0.032346	2460.2	1.14913	2472.21	1.143	2472.41	0.000833863	2460.2	0.0736939	2472.21	0.0252523	2472.41
67.7333	2.0442	76.5	1.8089	75.6667	1.7618	0.0668418	4.57	0.0444108	4.54	0.116137	4.54		-0.000490459	3136.08	0.00525748	3136.08	0.0228585	3136.03	-0.0385924	3136.08		0.0330132	2460.3	1.18894	2472.41	1.15967	2472.61	0.000384417	2460.3	0.0087613	2472.41	0.0115679	2472.61
68.4	2.0439	77.3333	1.8083	76.5	1.7602	0.066704	4.575	0.0446263	4.545	0.113724	4.545		-0.000455357	3135.48	0.00637696	3135.48	0.0196486	3135.42	-0.0318758	3135.48		0.0331148	2460.4	1.16665	2472.61	1.16613	2472.81	0.000567976	2460.4	-0.0439273	2472.61	0.00678045	2472.81
69.0667	2.0433	78.1667	1.8077	77.3333	1.7593	0.0665986	4.58	0.0439096	4.55	0.109534	4.55		-0.000385244	3134.88	0.00516972	3134.88	0.0205323	3134.82	-0.031871	3134.88		0.0341491	2460.5	1.10108	2472.81	1.17323	2473.01	0.000809833	2460.5	-0.0666345	2472.81	0.0080079	2473.01
69.7333	2.043	79	1.8071	78.1667	1.7581	0.0666553	4.585	0.0450385	4.555	0.106996	4.555		-0.000455218	3134.27	0.00542739	3134.27	0.0215522	3134.21	-0.0218032	3134.27		0.0347345	2460.6	1.03338	2473.01	1.18215	2473.21	0.000642228	2460.6	-0.0481711	2473.01	0.0103142	2473.21
70.4	2.0427	79.8333	1.8064	79	1.7568	0.066177	4.59	0.0447785	4.56	0.105188	4.56		-0.000280092	3133.67	0.00620178	3133.67	0.0236629	3133.61	-0.0167691	3133.67		0.0354336	2460.7	1.00474	2473.21	1.19386	2473.41	0.00113504	2460.7	-0.00958885	2473.21	0.00993865	2473.41
71.0667	2.0421	80.6667	1.8058	79.8333	1.7556	0.0645475	4.595	0.0458536	4.565	0.103763	4.565		-0.000175031	3133.06	0.00611471	3133.06	0.0201139	3133	-0.0234732	3133.06		0.0370046	2460.8	1.0142	2473.41	1.20203	2473.61	0.000546359	2460.8	0.0165661	2473.41	0.0007692	2473.61
71.7333	2.0417	81.5	1.8052	80.6667	1.7544	0.0636314	4.6	0.0458208	4.57	0.102997	4.57		-0.000525013	3132.46	0.00533879	3132.46	0.021338	3132.4	-0.0050292	3132.46		0.0365263	2460.9	1.03787	2473.61	1.1954	2473.81	-3.4273e-05	2460.9	0.0205341	2473.61	-0.0164426	2473.81
72.4	2.0414	82.3333	1.8046	81.5	1.7528	0.0629504	4.605	0.0451861	4.575	0.0988249	4.575		-0.000349955	3131.85	0.00602677	3131.85	0.0211302	3131.79	-0.0217899	3131.85		0.036936	2461	1.05527	2473.81	1.16914	2474.01	0.000826832	2461	0.0122648	2473.81	-0.0290362	2474.01
73.0667	2.0408	83.1667	1.804	82.3333	1.7516	0.0653906	4.61	0.0450104	4.58	0.100411	4.58		-0.000384892	3131.24	0.00611192	3131.24	0.0228308	3131.19	-0.0217866	3131.24		0.03818	2461.1	1.0624	2474.01	1.13733	2474.21	0.000572913	2461.1	0.0045811	2474.01	-0.0289431	2474.21
73.7333	2.0405	84	1.8033	83.1667	1.7503	0.0656257	4.615	0.0443944	4.585	0.0997887	4.585		-0.000314864	3130.64	0.00619707	3130.64	0.0221459	3130.58	-0.018432	3130.64		0.0380818	2461.2	1.06443	2474.21	1.11126	2474.41	0.000137636	2461.2	0.0020889	2474.21	-0.0211588	2474.41
74.4	2.0402	84.8333	1.8027	84	1.7488	0.0664121	4.62	0.044453	4.59	0.0993577	4.59		-0.000419754	3130.03	0.00679853	3130.03	0.0215294	3129.98	-0.0268061	3130.03		0.0384552	2461.3	1.06658	2474.41	1.09501	2474.61	0.000505724	2461.3	0.0016418	2474.41	-0.0147317	2474.61
75.0667	2.0399	85.6667	1.8021	84.8333	1.7475	0.0651231	4.625	0.0431344	4.595	0.09834	4.595		-0.000419691	3129.43	0.00628122	3129.43	0.0215261	3129.37	-0.0251269	3129.43		0.0390933	2461.4	1.06772	2474.61	1.08179	2474.81	0.000995446	2461.4	0.0013519	2474.61	-0.0125139	2474.81
75.7333	2.0396	86.5	1.8018	85.6667	1.746	0.0652447	4.63	0.0435442	4.6	0.0995672	4.6		-0.000594471	3128.82	0.00507583	3128.82	0.0226125	3128.76	-0.0267979	3128.82		0.0404461	2461.5	1.06928	2474.81	1.06998	2475.01	0.000757844	2461.5	0.0019802	2474.81	-0.0114442	2475.01
76.4	2.0393	87.3333	1.8009	86.5	1.7441	0.0674579	4.635	0.0429212	4.605	0.0989087	4.605		-0.000244745	3128.22	0.00541913	3128.22	0.0233582	3128.16	-0.0301431	3128.22		0.040609	2461.6	1.07168	2475.01	1.0589	2475.21	0.000333362	2461.6	0.00265325	2475.01	-0.009068	2475.21
77.0667	2.039	88.1667	1.8002	87.3333	1.7429	0.0700764	4.64	0.0434997	4.61	0.0993397	4.61		-0.000244708	3127.61	0.00567632	3127.61	0.0213119	3127.55	-0.0385104	3127.61		0.0411128	2461.7	1.07459	2475.21	1.05185	2475.41	0.000589357	2461.7	0.0037119	2475.21	-0.0058972	2475.41
77.7333	2.0383	89	1.7996	88.1667	1.7413	0.0723302	4.645	0.0436614	4.615	0.0997408	4.615		-0.000524294	3127	0.00619142	3127	0.0231468	3126.95	-0.0267857	3127		0.0417877	2461.8	1.0791	2475.41	1.04711	2475.61	0.00119146	2461.8	0.0039092	2475.41	-0.00410655	2475.61
78.4	2.038	89.8333	1.7993	89	1.7398	0.0716492	4.65	0.043741	4.62	0.0993577	4.62		-0.000664006	3126.4	0.00507275	3126.4	0.0228711	3126.34	-0.0384986	3126.4		0.0434958	2461.9	1.08241	2475.61	1.04363	2475.81	0.00082569	2461.9	0.00363085	2475.61	-0.0026207	2475.81
79.0667	2.0377	90.6667	1.7987	89.8333	1.7376	0.0721599	4.655	0.0437902	4.625	0.0960953	4.625		-0.000349423	3125.79	0.00498601	3125.79	0.0224592	3125.73	-0.0418401	3125.79		0.0434391	2462	1.08636	2475.81	1.04187	2476.01	0.000436685	2462	0.00486585	2475.81	-0.0005904	2476.01
79.7333	2.0374	91.5	1.7981	90.6667	1.7361	0.0709844	4.66	0.0450947	4.63	0.0955445	4.63		-0.000489118	3125.19	0.00550097	3125.19	0.021231	3125.13	-0.0234268	3125.19		0.0443691	2462.1	1.09214	2476.01	1.04245	2476.21	0.00131154	2462.1	0.00637415	2476.01	0.0009331	2476.21
80.4	2.0371	92.3333	1.7974	91.5	1.7342	0.0687956	4.665	0.0454671	4.635	0.0961312	4.635		-0.000349317	3124.58	0.00584389	3124.58	0.0227925	3124.52	-0.0284425	3124.58		0.0460622	2462.2	1.09911	2476.21	1.04373	2476.41	0.0014185	2462.2	0.0071104	2476.21	0.00307495	2476.41
81.0667	2.0368	93.1667	1.7971	92.3333	1.7323	0.069209	4.67	0.0457973	4.64	0.0984538	4.64		-0.000314338	3123.97	0.00592892	3123.97	0.0226531	3123.91	-0.0317839	3123.97		0.0472061	2462.3	1.10636	2476.41	1.0486	2476.61	0.0014067	2462.3	0.0067924	2476.41	0.00730325	2476.61
81.7333	2.0365	94	1.7962	93.1667	1.7305	0.073911	4.675	0.0460597	4.645	0.101118	4.645		-0.00034921	3123.37	0.00609985	3123.37	0.024554	3123.31	-0.0217435	3123.37		0.0488756	2462.4	1.11269	2476.61	1.05834	2476.81	0.000969672	2462.4	0.0069591	2476.61	0.00898275	2476.81
82.4	2.0362	94.8333	1.7956	94	1.7283	0.0750784	4.68	0.0460971	4.65	0.100298	4.65		-0.000418989	3122.76	0.00661432	3122.76	0.0233262	3122.7	-0.0317742	3122.76		0.0491455	2462.5	1.12028	2476.81	1.06657	2477.01	0.000893659	2462.5	0.006697	2476.81	0.00800395	2477.01
83.0667	2.0359	95.6667	1.795	94.8333	1.7261	0.0760999	4.685	0.0445139	4.655	0.0978312	4.655		-0.000209462	3122.15	0.00575445	3122.15	0.0246146	3122.09	-0.023409	3122.15		0.0506629	2462.6	1.12609	2477.01	1.07435	2477.21	0.00114431	2462.6	0.00482175	2477.01	0.0069329	2477.21
83.7333	2.0352	96.5	1.7943	95.6667	1.7243	0.0750217	4.69	0.0438323	4.66	0.0978731	4.66		-0.000523577	3121.55	0.00644056	3121.55	0.0218915	3121.49	-0.0234054	3121.55		0.0514341	2462.7	1.12992	2477.21	1.08043	2477.41	0.000717549	2462.7	0.0034852	2477.21	0.00617805	2477.41
84.4	2.0349	97.3333	1.7937	96.5	1.7221	0.0746001	4.695	0.0434834	4.665	0.101632	4.665		-0.000418798	3120.94	0.00609614	3120.94	0.0230437	3120.88	-0.0250734	3120.94		0.052098	2462.8	1.13306	2477.41	1.0867	2477.61	0.000825917	2462.8	0.0024178	2477.41	0.0059191	2477.61
85.0667	2.0346	98.1667	1.7928	97.3333	1.7196	0.0741056	4.7	0.0438885	4.67	0.103279	4.67		-0.000314051	3120.33	0.0066103	3120.33	0.0245354	3120.27	-0.021727	3120.33		0.0530859	2462.9	1.13476	2477.61	1.09227	2477.81	0.00140814	2462.9	0.0010816	2477.61	0.00529335	2477.81
85.7333	2.034	99	1.7922	98.1667	1.7171	0.0752244	4.705	0.0454601	4.675	0.11024	4.675		-0.000383781	3119.72	0.0054076	3119.72	0.022561	3119.67	-0.03175	3119.72		0.0549142	2463	1.13522	2477.81	1.09729	2478.01	0.00108894	2463	0.0014315	2477.81	0.0047855	2478.01
86.4	2.0337	99.8333	1.7916	99	1.7147	0.0745109	4.71	0.0452352	4.68	0.113066	4.68		-0.000418606	3119.12	0.00489186	3119.12	0.0246638	3119.06	-0.0267328	3119.12		0.0552638	2463.1	1.13762	2478.01	1.10184	2478.21	0.000956769	2463.1	3.645e-05	2478.01	0.0046271	2478.21
87.0667	2.0334	100.667	1.7909	99.8333	1.7122	0.0752325	4.715	0.0460128	4.685	0.113563	4.685		-0.000523178	3118.51	0.00514854	3118.51	0.0239127	3118.45	-0.0283993	3118.51		0.0568278	2463.2	1.1353	2478.21	1.10655	2478.41	0.000746325	2463.2	-0.0030278	2478.21	0.00342565	2478.41
87.7333	2.0331	101.5	1.7903	100.667	1.7094	0.0747866	4.72	0.04561	4.69	0.109696	4.69		-0.000104619	3117.9	0.00660628	3117.9	0.0239091	3117.85	-0.0250544	3117.9		0.0567565	2463.3	1.13156	2478.41	1.10869	2478.61	0.000466642	2463.3	-0.00453105	2478.41	0.0020323	2478.61
88.4	2.0328	102.333	1.7897	101.5	1.7069	0.0763674	4.725	0.0442539	4.695	0.109875	4.695		-0.000418416	3117.3	0.00763467	3117.3	0.0249922	3117.24	-0.0334007	3117.3		0.0577611	2463.4	1.12623	2478.61	1.11061	2478.81	0.000964025	2463.4	-0.0053069	2478.61	0.0013899	2478.81
89.0667	2.0324	103.167	1.7891	102.333	1.7038	0.0752487	4.73	0.0444296	4.7	0.110977	4.7		-0.000418352	3116.69	0.00703312	3116.69	0.0244451	3116.63	-0.0217072	3116.69		0.0586845	2463.5	1.12095	2478.81	1.11147	2479.01	0.000870202	2463.5	-0.00498565	2478.81	0.00038505	2479.01
89.7333	2.0321	104	1.7885	103.167	1.701	0.0746326	4.735	0.0449003	4.705	0.113539	4.705		-0.000278859	3116.08	0.00668901	3116.08	0.024645	3116.02	-0.0350601	3116.08		0.0595015	2463.6	1.11626	2479.01	1.11138	2479.21	0.00101296	2463.6	-0.00563925	2479.01	-0.0015817	2479.21
90.4	2.0318	104.833	1.7878	104	1.6979	0.0759459	4.74	0.0452868	4.71	0.112336	4.71		-0.000418224	3115.47	0.00737394	3115.47	0.0226049	3115.41	-0.0217006	3115.47		0.0607104	2463.7	1.10967	2479.21	1.10831	2479.41	0.0010842	2463.7	-0.00595305	2479.21	-0.00301995	2479.41
91.0667	2.0312	105.667	1.7872	104.833	1.6948	0.0769268	4.745	0.0448675	4.715	0.111575	4.715		-0.000243928	3114.86	0.00600115	3114.86	0.0247054	3114.81	-0.0200282	3114.86		0.0616699	2463.8	1.10436	2479.41	1.10534	2479.61	0.00114198	2463.8	-0.0054754	2479.41	-0.0039018	2479.61
91.7333	2.0312	106.5	1.7866	105.667	1.6917	0.0792211	4.75	0.0454132	4.72	0.110779	4.72		-0.000557463	3114.26	0.00625737	3114.26	0.0242266	3114.2	-0.0317066	3114.26		0.0629944	2463.9	1.09872	2479.61	1.10051	2479.81	0.00130111	2463.9	-0.00601045	2479.61	-0.004063	2479.81
92.4	2.0309	107.333	1.786	106.5	1.688	0.0763107	4.755	0.045076	4.725	0.106852	4.725		-0.000557378	3113.65	0.00728487	3113.65	0.025987	3113.59	-0.0200222	3113.65		0.0642721	2464	1.09233	2479.81	1.09721	2480.01	0.00153099	2464	-0.0063739	2479.81	-0.0043512	2480.01
93.0667	2.0306	108.167	1.785	107.333	1.6846	0.0698332	4.76	0.0435466	4.73	0.104159	4.73		-0.000487631	3113.04	0.00625548	3113.04	0.0254404	3112.98	-0.0200191	3113.04		0.0660564	2464.1	1.08597	2480.01	1.0918	2480.21	0.00145373	2464.1	-0.0065905	2480.01	-0.00602995	2480.21
93.7333	2.03	109	1.7847	108.167	1.6806	0.070498	4.765	0.0431929	4.735	0.103045	4.735		-0.00069651	3112.43	0.00599748	3112.43	0.0233338	3112.37	-0.0266881	3112.43		0.0671795	2464.2	1.07915	2480.21	1.08515	2480.41	0.001468	2464.2	-0.0069559	2480.21	-0.00683715	2480.41
94.4	2.0296	109.833	1.7841	109	1.6768	0.0705548	4.77	0.0430009	4.74	0.102812	4.74		-0.000313382	3111.82	0.00651056	3111.82	0.0259753	3111.77	-0.0166775	3111.82		0.0689924	2464.3	1.07206	2480.41	1.07813	2480.61	0.0024138	2464.3	-0.00745495	2480.41	-0.0073161	2480.61
95.0667	2.0293	110.667	1.7835	109.833	1.6728	0.0711628	4.775	0.0434763	4.745	0.102183	4.745		-0.000348149	3111.22	0.00565305	3111.22	0.0255644	3111.16	-0.0333499	3111.22		0.0720072	2464.4	1.06424	2480.61	1.07052	2480.81	0.00251323	2464.4	-0.0073709	2480.61	-0.0073612	2480.81
95.7333	2.029	111.5	1.7832	110.667	1.6685	0.0734652	4.78	0.0432726	4.75	0.105368	4.75		-0.000591764	3110.61	0.00625166	3110.61	0.0263063	3110.55	-0.0350121	3110.61		0.0740188	2464.5	1.05732	2480.81	1.06341	2481.01	0.00165659	2464.5	-0.0072968	2480.81	-0.00811715	2481.01
96.4	2.029	112.333	1.7826	111.5	1.6641	0.075573	4.785	0.0429517	4.755	0.102393	4.755		-0.000591673	3110	0.0062507	3110	0.0260311	3109.94	-0.0116689	3110		0.0753203	2464.6	1.04965	2481.01	1.05429	2481.21	0.00184693	2464.6	-0.00703765	2481.01	-0.008536	2481.21
97.0667	2.0287	113.167	1.7819	112.333	1.6595	0.0767241	4.79	0.0441579	4.76	0.101124	4.76		-0.000173995	3109.39	0.00693467	3109.39	0.0255526	3109.33	-0.0183341	3109.39		0.0777127	2464.7	1.04324	2481.21	1.04634	2481.41	0.00161127	2464.7	-0.0061795	2481.21	-0.00921915	2481.41
97.7333	2.0284	114	1.7813	113.167	1.6545	0.077851	4.795	0.044713	4.765	0.0971249	4.765		-0.000382731	3108.78	0.0066768	3108.78	0.0255488	3108.72	-0.0216643	3108.78		0.0785429	2464.8	1.03729	2481.41	1.03585	2481.61	0.00108346	2464.8	-0.0061053	2481.41	-0.0097049	2481.61
98.4	2.0281	114.833	1.7807	114	1.6496	0.0799426	4.8	0.0447996	4.77	0.095772	4.77		-0.000487037	3108.17	0.0059911	3108.17	0.0261548	3108.11	-0.021661	3108.17		0.0798796	2464.9	1.03103	2481.61	1.02693	2481.81	0.00198945	2464.9	-0.00619905	2481.61	-0.0097781	2481.81
99.0667	2.0278	115.667	1.7801	114.833	1.6443	0.0791887	4.805	0.0459332	4.775	0.0975978	4.775		-0.000278265	3107.56	0.00710264	3107.56	0.0243215	3107.51	-0.0183257	3107.56		0.0825218	2465	1.02489	2481.81	1.01629	2482.01	0.00221892	2465	-0.006385	2481.81	-0.0100395	2482.01
99.6	2.0275	116.5	1.7795	115.667	1.6387	0.0782077	4.81	0.0475	4.78	0.100274	4.78		-0.000417334	3106.95	0.00675932	3106.95	0.0248598	3106.9	-0.0233201	3106.95		0.0843174	2465.1	1.01826	2482.01	1.00685	2482.21	0.00213457	2465.1	-0.00564125	2482.01	-0.0103728	2482.21
100.267	2.0272	117.167	1.7788	116.5	1.6331	0.0782726	4.815	0.0484603	4.785	0.100938	4.785		-0.000347725	3106.34	0.0060739	3106.34	0.0247206	3106.29	-0.0283129	3106.34		0.0867909	2465.2	1.01361	2482.21	0.995548	2482.41	0.00192166	2465.2	-0.00620195	2482.21	-0.00984241	2482.41
100.933	2.0269	118	1.7785	117.333	1.6272	0.0791319	4.82	0.0482308	4.79	0.103069	4.79		-0.000347673	3105.74	0.00675726	3105.74	0.025868	3105.68	-0.0266434	3105.74		0.0881608	2465.3	1.00586	2482.41	0.987162	2482.61	0.00179574	2465.3	-0.00869184	2482.41	-0.00883318	2482.61
101.6	2.0265	118.833	1.7779	118.167	1.621	0.0789698	4.825	0.048554	4.795	0.101207	4.795		-0.000521429	3105.13	0.00675622	3105.13	0.0249161	3105.07	-0.0199795	3105.13		0.0903824	2465.4	0.996227	2482.61	0.977881	2482.81	0.00191666	2465.4	-0.0105285	2482.61	-0.00964112	2482.81
102.267	2.0259	119.667	1.777	118.833	1.6145	0.0743083	4.83	0.0479427	4.8	0.102171	4.8		-0.00041708	3104.52	0.00615663	3104.52	0.0268755	3104.46	-0.0332941	3104.52		0.0919941	2465.5	0.984803	2482.81	0.96788	2483.01	0.00205761	2465.5	-0.010451	2482.81	-0.00896806	2483.01
102.933	2.0256	120.5	1.7761	119.667	1.608	0.0742515	4.835	0.0475118	4.805	0.104003	4.805		-0.000208508	3103.91	0.00666867	3103.91	0.0251793	3103.85	-0.0299601	3103.91		0.0944976	2465.6	0.975325	2483.01	0.959945	2483.21	0.00243524	2465.6	-0.00796366	2483.01	-0.00543203	2483.21
103.6	2.0253	121.333	1.7757	120.5	1.6009	0.0777943	4.84	0.0479708	4.81	0.108947	4.81		-0.000451698	3103.3	0.00572735	3103.3	0.0260552	3103.24	-0.024963	3103.3		0.0968646	2465.7	0.968876	2483.21	0.957015	2483.41	0.00243723	2465.7	-0.0049205	2483.21	-0.00157477	2483.41
104.267	2.025	122.167	1.7751	121.333	1.5938	0.084823	4.845	0.0469871	4.815	0.110258	4.815		-0.000590593	3102.69	0.00615382	3102.69	0.0282842	3102.63	-0.029951	3102.69		0.0993721	2465.8	0.965484	2483.41	0.956796	2483.61	0.00259817	2465.8	-0.00154199	2483.41	0.000853625	2483.61
104.933	2.0247	123	1.7745	122.167	1.5863	0.0849851	4.85	0.0453266	4.82	0.107032	4.82		-0.000277883	3102.08	0.00658016	3102.08	0.0261826	3102.02	-0.0282827	3102.08		0.102061	2465.9	0.965792	2483.61	0.958723	2483.81	0.00287767	2465.9	0.00138064	2483.61	0.00176951	2483.81
105.6	2.0244	123.833	1.7739	123	1.5786	0.086566	4.855	0.0434201	4.825	0.108127	4.825		-0.000625142	3101.47	0.00726271	3101.47	0.025164	3101.41	-0.0216247	3101.47		0.105127	2466	0.968245	2483.81	0.960335	2484.01	0.00226446	2466	0.00369361	2483.81	0.00192856	2484.01
106.267	2.0244	124.667	1.7733	123.833	1.5705	0.0866714	4.86	0.0427667	4.83	0.109618	4.83		-0.000520873	3100.86	0.00717618	3100.86	0.0265128	3100.8	-0.0216214	3100.86		0.10659	2466.1	0.973179	2484.01	0.96258	2484.21	0.00215972	2466.1	0.00445174	2484.01	0.00200467	2484.21
106.933	2.0241	125.5	1.7726	124.667	1.5621	0.0850986	4.865	0.0424154	4.835	0.112797	4.835		-0.000451354	3100.25	0.00734592	3100.25	0.0269145	3100.19	-0.0282698	3100.25		0.109447	2466.2	0.977149	2484.21	0.964344	2484.41	0.00279001	2466.2	0.00332725	2484.21	0.00190527	2484.41
107.6	2.0238	126.333	1.772	125.5	1.5538	0.083007	4.87	0.0419844	4.84	0.116173	4.84		-0.000312428	3099.64	0.00631995	3099.64	0.0277218	3099.58	-0.0232775	3099.64		0.11217	2466.3	0.979834	2484.41	0.96639	2484.61	0.0030044	2466.3	0.00297874	2484.41	0.00116251	2484.61
108.267	2.0234	127.167	1.7714	126.333	1.5451	0.0833151	4.875	0.0405768	4.845	0.119393	4.845		-0.000416508	3099.03	0.00555046	3099.03	0.0263654	3098.97	-0.0299236	3099.03		0.115456	2466.4	0.983106	2484.61	0.966669	2484.81	0.00322421	2466.4	0.00204784	2484.61	0.000398785	2484.81
108.933	2.0231	128	1.7708	127.167	1.5358	0.0873767	4.88	0.0410288	4.85	0.120812	4.85		-0.000138815	3098.42	0.00665954	3098.42	0.0264289	3098.36	-0.019946	3098.42		0.118618	2466.5	0.983929	2484.81	0.967188	2485.01	0.00335742	2466.5	0.00085003	2484.81	7.21e-05	2485.01
109.6	2.0228	128.833	1.7702	128	1.5265	0.0895818	4.885	0.0409609	4.855	0.119429	4.855		-0.000381683	3097.81	0.00708534	3097.81	0.0270333	3097.75	-0.0232668	3097.81		0.122171	2466.6	0.984806	2485.01	0.966813	2485.21	0.00364338	2466.6	-3.8875e-05	2485.01	-0.00043295	2485.21
110.267	2.0225	129.667	1.7692	128.833	1.5172	0.0888359	4.89	0.0414785	4.86	0.113802	4.86		-0.00055509	3097.2	0.00751102	3097.2	0.0265562	3097.14	-0.044865	3097.2		0.125905	2466.7	0.983852	2485.21	0.966322	2485.41	0.00325567	2466.7	-0.00107445	2485.21	-0.00030593	2485.41
110.933	2.0222	130.5	1.7686	129.667	1.507	0.0881144	4.895	0.0427128	4.865	0.113162	4.865		-0.000277503	3096.59	0.00742453	3096.59	0.0260791	3096.53	-0.0182755	3096.59		0.128682	2466.8	0.982657	2485.41	0.966201	2485.61	0.00350213	2466.8	-0.00098996	2485.41	-6.867e-05	2485.61
111.6	2.0219	131.333	1.768	129.667	1.507	0.0858607	4.9	0.0432585	4.87	0.111671	4.87		-0.000277461	3095.97	0.00793536	3095.97	0.0287097	3095.92	-0.0199339	3095.97		0.132909	2466.9	0.981872	2485.61	0.966185	2485.81	0.00359049	2466.9	-0.000827515	2485.61	-0.00027549	2485.81
112.267	2.0216	132.167	1.7674	130.5	1.497	0.0861039	4.905	0.0435044	4.875	0.109797	4.875		-0.00038145	3095.36	0.0063132	3095.36	0.0270843	3095.31	-0.016609	3095.36		0.135863	2467	0.981002	2485.81	0.96565	2486.01	0.00389719	2467	-0.0011017	2485.81	-0.000135185	2486.01
112.933	2.0213	133	1.7668	130.5	1.4967	0.0871497	4.91	0.0436309	4.88	0.109366	4.88		-0.000416064	3094.75	0.00742115	3094.75	0.0278906	3094.69	-0.0315523	3094.75		0.140704	2467.1	0.979668	2486.01	0.965914	2486.21	0.00412284	2467.1	-0.00107128	2486.01	-0.000179205	2486.21
113.6	2.021	133.833	1.7661	131.333	1.4865	0.0900925	4.915	0.0429775	4.885	0.108642	4.885		-0.000277333	3094.14	0.00767588	3094.14	0.0263332	3094.08	-0.0298871	3094.14		0.144108	2467.2	0.97886	2486.21	0.965292	2486.41	0.00385891	2467.2	0.00055417	2486.21	-0.00053655	2486.41
114.267	2.0207	134.667	1.7652	131.333	1.4865	0.0877577	4.92	0.0440455	4.89	0.111402	4.89		-0.000381275	3093.53	0.00682196	3093.53	0.027477	3093.47	-0.0249021	3093.53		0.148421	2467.3	0.980777	2486.41	0.964841	2486.61	0.00416749	2467.3	0.0008399	2486.41	0.000440935	2486.61
114.933	2.0203	135.5	1.7646	132.167	1.4763	0.0854634	4.925	0.0439049	4.895	0.114227	4.895		-0.000485185	3092.92	0.00827036	3092.92	0.0292278	3092.86	-0.0265582	3092.92		0.152443	2467.4	0.98054	2486.61	0.966174	2486.81	0.00360291	2467.4	-0.000569175	2486.61	0.00080474	2486.81
115.6	2.0203	136.333	1.764	132.167	1.4756	0.0821801	4.93	0.0429775	4.9	0.112862	4.9		-0.000554413	3092.31	0.00801336	3092.31	0.0276036	3092.25	-0.0315331	3092.31		0.155627	2467.5	0.979638	2486.81	0.966451	2487.01	0.00400321	2467.5	1.575e-06	2486.81	0.000710285	2487.01
116.267	2.0197	137.167	1.7633	133	1.4654	0.081637	4.935	0.0430922	4.905	0.115718	4.905		-0.000485037	3091.7	0.00707454	3091.7	0.0263172	3091.64	-0.0298689	3091.7		0.16045	2467.6	0.980543	2487.01	0.967594	2487.21	0.00502566	2467.6	0.00015748	2487.01	0.00098205	2487.21
116.933	2.0194	138	1.7627	133	1.4651	0.0845717	4.94	0.0444694	4.91	0.117657	4.91		-0.000346402	3091.09	0.00775524	3091.09	0.0271904	3091.03	-0.024887	3091.09		0.165679	2467.7	0.979953	2487.21	0.968415	2487.41	0.00490333	2467.7	-0.0005807	2487.21	0.00044933	2487.41
117.6	2.0194	138.833	1.7621	133.833	1.4549	0.0861768	4.945	0.0462025	4.915	0.120441	4.915		-0.000311715	3090.47	0.00698718	3090.47	0.0279957	3090.42	-0.0315186	3090.47		0.170257	2467.8	0.979381	2487.41	0.968493	2487.61	0.0047413	2467.8	-0.00067964	2487.41	0.00107791	2487.61
118.267	2.0191	139.667	1.7612	133.833	1.4543	0.0887792	4.95	0.0461978	4.92	0.120453	4.92		-0.000450186	3089.86	0.00673052	3089.86	0.0274518	3089.8	-0.0199035	3089.86		0.175161	2467.9	0.978594	2487.61	0.970571	2487.81	0.00527199	2467.9	2.6695e-05	2487.61	0.00117152	2487.81
118.933	2.0188	140.5	1.7609	134.667	1.4443	0.0927435	4.955	0.0461088	4.925	0.120932	4.925		-0.000415493	3089.25	0.00681469	3089.25	0.0283243	3089.19	-0.0215588	3089.25		0.180801	2468	0.979435	2487.81	0.970836	2488.01	0.00519004	2468	0.00053908	2487.81	0.0012437	2488.01
119.6	2.0182	141.333	1.7602	134.667	1.4431	0.0936109	4.96	0.0451322	4.93	0.121225	4.93		-0.00038081	3088.64	0.00715432	3088.64	0.0277132	3088.58	-0.0215555	3088.64		0.185541	2468.1	0.979672	2488.01	0.973058	2488.21	0.00527921	2468.1	0.00120888	2488.01	0.00143618	2488.21
120.267	2.0179	142.167	1.7596	135.5	1.4329	0.092784	4.965	0.0460105	4.935	0.122117	4.935		-0.000588435	3088.03	0.00732354	3088.03	0.0266976	3087.97	-0.0198944	3088.03		0.191359	2468.2	0.981852	2488.21	0.973708	2488.41	0.00617004	2468.2	0.001434	2488.21	0.00115506	2488.41
120.933	2.0176	143	1.759	135.5	1.4319	0.0931002	4.97	0.0480177	4.94	0.123649	4.94		-0.000449911	3087.41	0.00723728	3087.41	0.0276373	3087.36	-0.0265218	3087.41		0.197881	2468.3	0.98254	2488.41	0.975368	2488.61	0.00602403	2468.3	0.000698965	2488.41	0.00158783	2488.61
121.6	2.0172	143.833	1.7584	136.333	1.4217	0.0929786	4.975	0.0485306	4.945	0.125469	4.945		-0.000276826	3086.8	0.00723617	3086.8	0.0283745	3086.74	-0.0348045	3086.8		0.203407	2468.4	0.98325	2488.61	0.976884	2488.81	0.0063425	2468.4	0.000569245	2488.61	0.00105866	2488.81
122.267	2.0169	144.667	1.7581	136.333	1.4205	0.0981184	4.98	0.0484345	4.95	0.125523	4.95		-0.00051897	3086.19	0.0073202	3086.19	0.0279659	3086.13	-0.0248566	3086.19		0.210566	2468.5	0.983679	2488.81	0.977485	2489.01	0.00691631	2468.5	0.0008813	2488.81	0.00091494	2489.01
122.933	2.0166	145.5	1.7571	137.167	1.4105	0.0976887	4.985	0.0487671	4.955	0.125068	4.955		-0.000172963	3085.58	0.00731908	3085.58	0.0285006	3085.52	-0.0231959	3085.58		0.21724	2468.6	0.985013	2489.01	0.978714	2489.21	0.00688738	2468.6	0.00069777	2489.01	0.00124815	2489.21
123.6	2.0163	146.333	1.7565	137.167	1.4096	0.0977536	4.99	0.0484954	4.96	0.125284	4.96		-0.0002767	3084.97	0.00723286	3084.97	0.0305846	3084.91	-0.0149094	3084.97		0.224341	2468.7	0.985074	2489.21	0.979982	2489.41	0.007911	2468.7	0.00049183	2489.21	0.00133256	2489.41
124.267	2.016	147.167	1.7559	138	1.3994	0.0951918	4.995	0.0489311	4.965	0.12165	4.965		-0.000518732	3084.35	0.00765716	3084.35	0.028694	3084.29	-0.0198762	3084.35		0.233062	2468.8	0.985997	2489.41	0.981379	2489.61	0.00851773	2468.8	0.00092719	2489.41	0.00181234	2489.61
124.933	2.016	148	1.7553	138	1.3988	0.0960673	5	0.0496805	4.97	0.118729	4.97		-0.000449499	3083.74	0.00765599	3083.74	0.0303058	3083.68	-0.0298097	3083.74		0.241377	2468.9	0.986929	2489.61	0.983606	2489.81	0.00860547	2468.9	0.000844735	2489.61	0.00139049	2489.81
125.6	2.0157	148.833	1.7547	138.833	1.3888	0.0969023	5.005	0.0480013	4.975	0.113569	4.975		-0.000345716	3083.13	0.00705945	3083.13	0.0294259	3083.07	-0.0281493	3083.13		0.250273	2469	0.987686	2489.81	0.98416	2490.01	0.00846773	2469	0.00086113	2489.81	0.0012526	2490.01
126.267	2.0154	149.667	1.754	138.833	1.3876	0.0966429	5.01	0.0465866	4.98	0.113527	4.98		-0.00055306	3082.51	0.00773869	3082.51	0.0284788	3082.46	-0.0231782	3082.51		0.258312	2469.1	0.988651	2490.01	0.986112	2490.21	0.00834204	2469.1	0.00071123	2490.01	0.00168001	2490.21
126.933	2.0151	150.5	1.7531	139.667	1.3774	0.0980535	5.015	0.0469848	4.985	0.11491	4.985		-0.000380171	3081.9	0.00807763	3081.9	0.0297535	3081.84	-0.0198641	3081.9		0.266957	2469.2	0.989109	2490.21	0.98752	2490.41	0.00940206	2469.2	0.000356765	2490.21	0.00184607	2490.41
127.6	2.0148	151.333	1.7528	139.667	1.3771	0.0979806	5.02	0.0480739	4.99	0.112958	4.99		-0.000241891	3081.29	0.0080764	3081.29	0.0301528	3081.23	-0.0264813	3081.29		0.277116	2469.3	0.989364	2490.41	0.989804	2490.61	0.0100703	2469.3	0.0015945	2490.41	0.00199202	2490.61
128.267	2.0145	152.167	1.7522	140.5	1.3671	0.100907	5.025	0.0481933	4.995	0.112952	4.995		-0.000345505	3080.68	0.00748015	3080.68	0.0290714	3080.62	-0.0264773	3080.68		0.287097	2469.4	0.992298	2490.61	0.991504	2490.81	0.0104628	2469.4	0.00172953	2490.61	0.00246885	2490.81
128.933	2.0141	153	1.7516	140.5	1.3668	0.103988	5.03	0.046959	5	0.115484	5		-0.000483633	3080.06	0.00781896	3080.06	0.0310856	3080	-0.0297824	3080.06		0.298042	2469.5	0.992823	2490.81	0.994741	2491.01	0.0110821	2469.5	0.00078416	2490.81	0.00232197	2491.01
129.6	2.0138	153.833	1.7509	141.333	1.3566	0.104401	5.035	0.0459379	5.005	0.115083	5.005		-0.00013816	3079.45	0.00773279	3079.45	0.0318208	3079.39	-0.0347408	3079.45		0.309261	2469.6	0.993866	2491.01	0.996148	2491.21	0.0117306	2469.6	0.000810665	2491.01	0.00131145	2491.21
130.267	2.0138	154.667	1.7503	141.333	1.3563	0.0995128	5.04	0.0458278	5.01	0.114239	5.01		-0.000483485	3078.84	0.0073068	3078.84	0.029529	3078.78	-0.0264652	3078.84		0.321503	2469.7	0.994445	2491.21	0.997364	2491.41	0.0119476	2469.7	0.00079945	2491.21	0.00099027	2491.41
130.933	2.0135	155.5	1.7497	142.167	1.3464	0.0952809	5.045	0.0476827	5.015	0.112809	5.015		-0.000310765	3078.22	0.00730567	3078.22	0.0286502	3078.16	-0.0132306	3078.22		0.333157	2469.8	0.995465	2491.41	0.998129	2491.61	0.0131515	2469.8	0.000539775	2491.41	0.0014488	2491.61
131.6	2.0132	156.333	1.7491	143	1.3371	0.0953944	5.05	0.0465257	5.02	0.114323	5.02		-0.000345241	3077.61	0.0071347	3077.61	0.0305959	3077.55	-0.0297642	3077.61		0.347806	2469.9	0.995524	2491.61	1.00026	2491.81	0.0141144	2469.9	0.00021648	2491.61	0.00128873	2491.81
132.267	2.0129	157.167	1.7485	143.833	1.3278	0.0982481	5.055	0.0456498	5.025	0.116203	5.025		-0.000448745	3077	0.00730344	3077	0.0311963	3076.94	-0.0330663	3077		0.361385	2470	0.995898	2491.81	1.00071	2492.01	0.0143941	2470	0.00088251	2491.81	0.00047675	2492.01
132.933	2.0126	158	1.7478	144.667	1.3188	0.101677	5.06	0.0459753	5.03	0.114173	5.03		-0.00048319	3076.38	0.00832126	3076.38	0.0317965	3076.32	-0.0314082	3076.38		0.376594	2470.1	0.997289	2492.01	1.00122	2492.21	0.0149264	2470.1	0.00154976	2492.01	0.0007959	2492.21
133.6	2.0123	158.833	1.7472	145.5	1.3104	0.103599	5.065	0.0459636	5.035	0.113245	5.035		-0.000345083	3075.77	0.00823509	3075.77	0.0289016	3075.71	-0.0247922	3075.77		0.391238	2470.2	0.998997	2492.21	1.0023	2492.41	0.0161923	2470.2	0.00106177	2492.21	0.0012204	2492.41
134.267	2.0123	159.667	1.7466	146.333	1.3014	0.100672	5.07	0.0460081	5.04	0.114113	5.04		-0.000414036	3075.15	0.00746987	3075.15	0.029502	3075.1	-0.0280935	3075.15		0.408979	2470.3	0.999413	2492.41	1.00366	2492.61	0.0171478	2470.3	0.00048156	2492.41	0.0016272	2492.61
134.933	2.012	160.5	1.746	147.167	1.2934	0.10034	5.075	0.0467225	5.045	0.118142	5.045		-0.000655457	3074.54	0.00789309	3074.54	0.0284223	3074.48	-0.0181754	3074.54		0.425534	2470.4	0.99996	2492.61	1.00555	2493.01	0.018014	2470.4	-0.00013795	2492.61	0.00148815	2493.01
135.6	2.0117	161.333	1.7451	148	1.2853	0.10068	5.08	0.049013	5.05	0.120884	5.05		-0.000344925	3073.93	0.00814646	3073.93	0.0310381	3073.87	-0.0214767	3073.93		0.445007	2470.5	0.999137	2492.81	1.00663	2493.21	0.0194932	2470.5	-0.000270695	2492.81	0.0006083	2493.21
136.267	2.0114	162.167	1.7447	148.833	1.2775	0.103137	5.085	0.0498234	5.055	0.123105	5.055		-0.000344872	3073.31	0.00653315	3073.31	0.0293541	3073.25	-0.0313842	3073.31		0.46452	2470.6	0.999419	2493.01	1.00677	2493.41	0.0199501	2470.6	-2.959e-05	2493.01	0.00094895	2493.41
136.933	2.0114	163	1.7438	149.667	1.2698	0.107012	5.09	0.0501045	5.06	0.122231	5.06		-0.000448266	3072.7	0.00687147	3072.7	0.0301555	3072.64	-0.0247733	3072.7		0.484907	2470.7	0.999078	2493.21	1.00853	2493.61	0.0215835	2470.7	0.00026214	2493.21	0.0011142	2493.61
137.6	2.011	163.833	1.7432	150.5	1.2624	0.108147	5.095	0.0499944	5.065	0.12256	5.065		-0.000344767	3072.08	0.00737936	3072.08	0.0290765	3072.02	-0.0247694	3072.08		0.507687	2470.8	0.999943	2493.41	1.009	2493.81	0.0230401	2470.8	-0.0001273	2493.41	0.00080955	2493.81
138.267	2.0107	164.667	1.7426	151.333	1.2552	0.1104	5.1	0.0506923	5.07	0.122871	5.07		-0.000275771	3071.47	0.00653015	3071.47	0.0289377	3071.41	-0.0280677	3071.47		0.530987	2470.9	0.998823	2493.61	1.01015	2494.01	0.0239565	2470.9	-0.00103174	2493.61	0.0009575	2494.01
138.933	2.0101	165.5	1.742	152.167	1.2478	0.111827	5.105	0.0508211	5.075	0.126128	5.075		-0.000137864	3070.85	0.00788585	3070.85	0.0292689	3070.8	-0.0247619	3070.85		0.5556	2471	0.99788	2493.81	1.01091	2494.21	0.0249059	2471	-0.000868605	2493.81	0.00066555	2494.21
139.467	2.0098	166.333	1.7413	153	1.2403	0.112695	5.11	0.0504347	5.08	0.124607	5.08		-0.00037907	3070.24	0.00805422	3070.24	0.0305398	3070.18	-0.0165054	3070.24		0.580799	2471.1	0.997086	2494.01	1.01148	2494.41	0.0261406	2471.1	-0.00059344	2494.01	0.00035875	2494.41
140.133	2.0095	167.167	1.7407	153.833	1.2332	0.113449	5.115	0.0509172	5.085	0.123661	5.085		-0.000516834	3069.62	0.00737484	3069.62	0.0289245	3069.57	-0.0181532	3069.62		0.607881	2471.2	0.996693	2494.21	1.01163	2494.61	0.0282965	2471.2	-0.00101263	2494.21	-6.305e-05	2494.61
140.8	2.0092	168	1.7401	154.667	1.2258	0.113116	5.12	0.0509804	5.09	0.121117	5.09		-0.000344504	3069.01	0.00788225	3069.01	0.0305304	3068.95	-0.0247505	3069.01		0.637392	2471.3	0.995061	2494.41	1.01135	2494.81	0.029909	2471.3	-0.00097597	2494.41	1.82e-05	2494.81
141.467	2.0089	168.833	1.7395	155.5	1.2186	0.113376	5.125	0.0524302	5.095	0.123057	5.095		-0.000275561	3068.39	0.00771157	3068.39	0.0316663	3068.34	-0.0263965	3068.39		0.667699	2471.4	0.994741	2494.61	1.01167	2495.01	0.0314802	2471.4	0.00135863	2494.61	0.001487	2495.01
142.133	2.0086	169.667	1.7385	156.333	1.2115	0.113903	5.13	0.0512708	5.1	0.122626	5.1		-0.000447717	3067.78	0.00762564	3067.78	0.0296492	3067.72	-0.0214439	3067.78		0.700352	2471.5	0.997778	2494.81	1.01433	2495.21	0.0341501	2471.5	0.00188236	2494.81	0.00147675	2495.21
142.8	2.0083	170.5	1.7376	157.167	1.2041	0.112597	5.135	0.0517533	5.105	0.125876	5.105		-0.000241042	3067.16	0.00796335	3067.16	0.0309189	3067.11	-0.0280378	3067.16		0.736	2471.6	0.998506	2495.01	1.01462	2495.41	0.035663	2471.6	0.000542685	2495.01	0.0002037	2495.41
143.467	2.0083	171.333	1.737	158	1.1969	0.112597	5.14	0.0515495	5.11	0.126397	5.11		-0.000206576	3066.55	0.00872447	3066.55	0.0307129	3066.49	-0.0197883	3066.55		0.771678	2471.7	0.998863	2495.21	1.01474	2495.61	0.0371823	2471.7	0.00011479	2495.21	0.00045205	2495.61
144.133	2.0079	172.167	1.7364	158.833	1.1898	0.112678	5.145	0.0523739	5.115	0.125661	5.115		-0.000275392	3065.93	0.00736808	3065.93	0.0313118	3065.88	-0.0214341	3065.93		0.810364	2471.8	0.998735	2495.41	1.01552	2495.81	0.0380478	2471.8	0.00013543	2495.41	0.0006584	2495.81
144.8	2.0076	173	1.7358	159.667	1.1827	0.117648	5.15	0.0539689	5.12	0.126589	5.12		-0.000413025	3065.32	0.00728228	3065.32	0.0316422	3065.26	-0.0280249	3065.32		0.847774	2471.9	0.999134	2495.61	1.01605	2496.01	0.0379614	2471.9	-0.000329705	2495.61	0.0010422	2496.01
145.467	2.0073	173.833	1.7351	160.5	1.1759	0.123323	5.155	0.054271	5.125	0.126337	5.125		-0.000550616	3064.7	0.00821247	3064.7	0.0320394	3064.64	-0.0280206	3064.7		0.886287	2472	0.998076	2495.81	1.01761	2496.21	0.0391259	2472	-0.000907735	2495.81	0.00019595	2496.21
146.133	2.007	174.667	1.7348	161.333	1.1684	0.125163	5.16	0.0545334	5.13	0.125421	5.13		-0.000378491	3064.09	0.00685679	3064.09	0.0313645	3064.03	-0.0197762	3064.09		0.926026	2472.1	0.997319	2496.01	1.01644	2496.41	0.0390417	2472.1	-0.00044304	2496.01	-0.0001675	2496.41
146.8	2.0067	175.5	1.7342	162.167	1.1613	0.124969	5.165	0.0543671	5.135	0.126708	5.135		-0.000378433	3063.47	0.00727895	3063.47	0.0333029	3063.41	-0.021421	3063.47		0.964371	2472.2	0.99719	2496.21	1.01727	2496.61	0.0360544	2472.2	-0.000126885	2496.21	-0.00033975	2496.61
147.467	2.0064	176.333	1.7336	163	1.1542	0.122334	5.17	0.0544865	5.14	0.125745	5.14		-0.000275182	3062.86	0.00685469	3062.86	0.0319578	3062.8	-0.0263602	3062.86		0.998135	2472.3	0.997065	2496.41	1.01577	2496.81	0.0335049	2472.3	0.00026319	2496.41	-0.00078645	2496.81
148.133	2.0064	177.167	1.733	163.833	1.147	0.123469	5.175	0.0549081	5.145	0.126421	5.145		-0.000515887	3062.24	0.00744594	3062.24	0.0312831	3062.18	-0.0280035	3062.24		1.03138	2472.4	0.997716	2496.61	1.0157	2497.01	0.0280551	2472.4	0.000188265	2496.61	-0.0001353	2497.01
148.8	2.0061	178	1.7327	164.667	1.1402	0.12539	5.18	0.0549245	5.15	0.130917	5.15		-0.000481421	3061.62	0.00930601	3061.62	0.0334216	3061.57	-0.0263522	3061.62		1.05424	2472.5	0.997442	2496.81	1.01549	2497.21	0.0215277	2472.5	1.9815e-05	2496.81	-0.0004237	2497.21
149.467	2.0058	178.833	1.732	165.5	1.1331	0.127684	5.185	0.0548168	5.155	0.137364	5.155		-0.000378202	3061.01	0.00786659	3061.01	0.0321441	3060.95	-0.0131741	3061.01		1.07444	2472.6	0.997756	2497.01	1.01485	2497.41	0.0179606	2472.6	-0.000373095	2497.01	0.0001557	2497.41
150.133	2.0058	179.667	1.7314	166.333	1.1259	0.127133	5.19	0.0545708	5.16	0.14153	5.16		-0.000481274	3060.39	0.00735795	3060.39	0.0318713	3060.33	-0.0230511	3060.39		1.09017	2472.7	0.996695	2497.21	1.01581	2497.61	0.0130795	2472.7	-0.00055822	2497.21	-0.000131	2497.61
150.8	2.0055	180.5	1.7308	167.167	1.1191	0.124207	5.195	0.0544795	5.165	0.14563	5.165		-0.000378086	3059.78	0.00879436	3059.78	0.0307953	3059.72	-0.0263401	3059.78		1.10059	2472.8	0.996639	2497.41	1.01459	2497.81	0.0077366	2472.8	-0.00019507	2497.41	-0.0009672	2497.81
151.467	2.0052	181.333	1.7302	168	1.112	0.121701	5.2	0.0545217	5.17	0.145361	5.17		-0.000446761	3059.16	0.00786299	3059.16	0.0309245	3059.1	-0.0230441	3059.16		1.10564	2472.9	0.996305	2497.61	1.01387	2498.01	0.00590295	2472.9	-0.00042304	2497.61	-0.0005309	2498.01
152.133	2.0048	182.167	1.7292	168.833	1.1055	0.122285	5.205	0.0547723	5.175	0.146163	5.175		-0.000481053	3058.54	0.00760818	3058.54	0.0310536	3058.48	-0.0345608	3058.54		1.1124	2473	0.995793	2497.81	1.01353	2498.21	0.0039707	2473	-4.971e-05	2497.81	-0.00038855	2498.21
152.8	2.0045	183	1.7286	169.667	1.099	0.124498	5.21	0.055599	5.18	0.150072	5.18		-0.000377912	3057.93	0.00786059	3057.93	0.0329894	3057.87	-0.019746	3057.93		1.11358	2473.1	0.996206	2498.01	1.01309	2498.41	0.0017606	2473.1	0.00032464	2498.01	4.18e-05	2498.41
153.467	2.0042	183.833	1.728	170.5	1.0921	0.125479	5.215	0.0558777	5.185	0.152562	5.185		-0.000377855	3057.31	0.00785938	3057.31	0.0323822	3057.25	-0.0230335	3057.31		1.11592	2473.2	0.996443	2498.21	1.01361	2498.61	0.0010735	2473.2	0.00039667	2498.21	-0.0004747	2498.61
154.133	2.0042	184.667	1.7274	171.333	1.0853	0.130189	5.22	0.0571495	5.19	0.152293	5.19		-0.000412142	3056.69	0.00760469	3056.69	0.033782	3056.63	-0.027965	3056.69		1.11573	2473.3	0.996999	2498.41	1.01215	2498.81	-0.0003415	2473.3	0.000187565	2498.41	-0.00064165	2498.81
154.8	2.0039	185.5	1.7268	172.167	1.0788	0.134891	5.225	0.0577912	5.195	0.154592	5.195		-0.000377739	3056.08	0.0077725	3056.08	0.033643	3056.02	-0.0230265	3056.08		1.11524	2473.4	0.996818	2498.61	1.01233	2499.01	-0.00181885	2473.4	7.039e-05	2498.61	-0.00057195	2499.01
155.467	2.0036	186.333	1.7265	173	1.0723	0.140129	5.23	0.057461	5.2	0.156944	5.2		-0.000412016	3055.46	0.00718002	3055.46	0.032501	3055.4	-0.0197339	3055.46		1.11209	2473.5	0.99714	2498.81	1.011	2499.21	-0.0036354	2473.5	0.00171993	2498.81	-0.0002276	2499.21
156.133	2.0033	187.167	1.7258	173.833	1.0661	0.14205	5.235	0.0562033	5.205	0.15549	5.205		-0.000377623	3054.84	0.00751675	3054.84	0.034034	3054.78	-0.0279521	3054.84		1.10797	2473.6	1.00026	2499.01	1.01187	2499.41	-0.0045985	2473.6	0.00143808	2499.01	0.00058785	2499.41
156.8	2.003	188	1.7252	174.667	1.0596	0.146533	5.24	0.0552454	5.21	0.156268	5.21		-0.000343241	3054.22	0.00692448	3054.22	0.0332265	3054.17	-0.0279479	3054.22		1.10289	2473.7	1.00002	2499.21	1.01218	2499.61	-0.0053695	2473.7	7.87e-05	2499.21	0.00038795	2499.61
157.467	2.003	188.833	1.7246	175.5	1.0531	0.145268	5.245	0.0552173	5.215	0.15616	5.215		-0.000411827	3053.61	0.00894978	3053.61	0.0337562	3053.55	-0.0230124	3053.61		1.09723	2473.8	1.00042	2499.41	1.01265	2499.81	-0.0062833	2473.8	0.00031955	2499.41	-0.0005011	2499.81
158.133	2.0027	189.667	1.724	176.333	1.0469	0.143379	5.25	0.0555873	5.22	0.159327	5.22		-0.000411764	3052.99	0.00751329	3052.99	0.0335506	3052.93	-0.0213654	3052.99		1.09033	2473.9	1.00066	2499.61	1.01117	2500.01	-0.00691185	2473.9	-0.000269425	2499.61	-0.0007448	2500.01
158.8	2.0021	190.333	1.7234	177.167	1.0404	0.14115	5.255	0.055229	5.225	0.161296	5.225		-0.000205851	3052.37	0.00801857	3052.37	0.0316744	3052.31	-0.027935	3052.37		1.08341	2474	0.999876	2499.81	1.01116	2500.21	-0.00504145	2474	-0.00010545	2499.81	-0.00066575	2500.21
159.467	2.0017	191.167	1.7227	178	1.0345	0.136805	5.26	0.0548589	5.23	0.163685	5.23		-0.000377335	3051.76	0.00835493	3051.76	0.0330725	3051.7	-0.0230018	3051.76		1.08024	2474.1	1.00044	2500.01	1.00984	2500.41	-0.00402875	2474.1	0.000200775	2500.01	-0.00037755	2500.41
160.133	2.0014	192	1.7215	178.833	1.0283	0.134835	5.265	0.0548659	5.235	0.167312	5.235		-0.000377277	3051.14	0.0086068	3051.14	0.0325331	3051.08	-0.0312119	3051.14		1.07535	2474.2	1.00028	2500.21	1.01041	2500.61	-0.0044354	2474.2	-0.000337145	2500.21	-0.0006134	2500.61
160.8	2.0011	192.833	1.7209	179.667	1.0221	0.135491	5.27	0.0556435	5.24	0.171036	5.24		-0.000377219	3050.52	0.00894295	3050.52	0.033196	3050.46	-0.0279222	3050.52		1.07137	2474.3	0.99977	2500.41	1.00862	2500.81	-0.00529145	2474.3	-0.00062468	2500.41	-0.0007145	2500.81
161.467	2.0011	193.667	1.7206	180.5	1.0162	0.138596	5.275	0.0566366	5.245	0.171484	5.245		-0.000377161	3049.9	0.00784498	3049.9	0.0316549	3049.84	-0.0279179	3049.9		1.06477	2474.4	0.999028	2500.61	1.00898	2501.01	-0.0063758	2474.4	-0.000481185	2500.61	-6.315e-05	2501.01
162.133	2.0008	194.5	1.7196	181.333	1.0103	0.140672	5.28	0.0565733	5.25	0.170024	5.25		-0.000377104	3049.28	0.0085185	3049.28	0.0332527	3049.23	-0.0180618	3049.28		1.05862	2474.5	0.998808	2500.81	1.00849	2501.21	-0.00662845	2474.5	2.6335e-05	2500.81	-6.2e-05	2501.21
162.8	2.0005	195.333	1.719	182.167	1.0044	0.14312	5.285	0.056763	5.255	0.17191	5.255		-0.000342769	3048.67	0.0079269	3048.67	0.0353173	3048.61	-0.018059	3048.67		1.05151	2474.6	0.999081	2501.01	1.00885	2501.41	-0.00605915	2474.6	-0.000475885	2501.01	-0.00062055	2501.41
163.467	2.0002	196.167	1.7184	182.667	0.9998	0.141539	5.29	0.0574774	5.26	0.172424	5.26		-0.000342717	3048.05	0.00969631	3048.05	0.0337765	3047.99	-0.0229807	3048.05		1.0465	2474.7	0.997856	2501.21	1.00725	2501.61	-0.00660945	2474.7	9.316e-05	2501.21	-0.0008438	2501.61
164.133	1.9999	197	1.7178	0	1.005	0.139796	5.295	0.058091	5.265	0.171042	5.265		-0.000376931	3047.43	0.00809307	3047.43	0.0347057	3047.37	-0.0131298	3047.43		1.03829	2474.8	0.999267	2501.41	1.00716	2501.81	-0.0078138	2474.8	0.000881345	2501.41	-0.00025625	2501.81
164.8	1.9996	197.833	1.7168	0	1.015	0.137551	5.3	0.0593768	5.27	0.166995	5.27		-0.000411134	3046.81	0.00935618	3046.81	0.0348339	3046.75	-0.0164097	3046.81		1.03088	2474.9	0.999619	2501.61	1.00674	2502.01	-0.0074963	2474.9	8.683e-05	2501.61	-0.00121895	2502.01
165.467	1.9996	198.667	1.7162	0	1.0252	0.136189	5.305	0.0602387	5.275	0.164379	5.275		-0.000616607	3046.19	0.00884908	3046.19	0.0338944	3046.14	-0.0311737	3046.19		1.0233	2475	0.999441	2501.81	1.00473	2502.21	-0.00686785	2475	0.000134215	2501.81	-0.00066335	2502.21
166.133	1.9993	199.5	1.7159	0.166667	1.0354	0.134348	5.31	0.0610725	5.28	0.166229	5.28		-0.000376757	3045.58	0.0082579	3045.58	0.0345563	3045.52	-0.0295285	3045.58		1.01714	2475.1	0.999887	2502.01	1.00541	2502.41	-0.00770035	2475.1	0.000375205	2502.01	-0.00051455	2502.41
166.8	1.999	200.333	1.7153	0.166667	1.0456	0.13657	5.315	0.0614589	5.285	0.166989	5.285		-0.000445191	3044.96	0.00834088	3044.96	0.0366188	3044.9	-0.0262436	3044.96		1.0079	2475.2	1.00019	2502.21	1.0037	2502.61	-0.00889011	2475.2	0.000214555	2502.21	-0.00101035	2502.61
167.467	1.999	201.167	1.7147	0.333333	1.0556	0.135329	5.32	0.0623794	5.29	0.168282	5.29		-0.000308162	3044.34	0.00724449	3044.34	0.0325451	3044.28	-0.0180397	3044.34		0.999359	2475.3	1.00032	2502.41	1.00339	2502.81	-0.00977037	2475.3	0.0003231	2502.41	-0.0008967	2502.81
168.133	1.9986	202	1.7137	0.5	1.0658	0.138994	5.325	0.0624754	5.295	0.166726	5.295		-0.000308114	3043.72	0.00909635	3043.72	0.0349405	3043.66	-0.0196766	3043.72		0.988355	2475.4	1.00084	2502.61	1.0019	2503.01	-0.0098654	2475.4	-6.32e-05	2502.61	-0.000571	2503.01
168.8	1.9983	202.833	1.7128	0.666667	1.076	0.141118	5.33	0.062719	5.3	0.166636	5.3		-0.000444987	3043.1	0.00749492	3043.1	0.0342018	3043.04	-0.0114763	3043.1		0.979628	2475.5	1.00019	2502.81	1.00225	2503.21	-0.00935451	2475.5	-0.0002843	2502.81	-0.0004299	2503.21
169.467	1.998	203.667	1.7122	0.833333	1.0863	0.140574	5.335	0.0621944	5.305	0.167617	5.305		-0.000205347	3042.48	0.00825156	3042.48	0.0357965	3042.42	-0.0311451	3042.48		0.969646	2475.6	1.00027	2503.01	1.00104	2503.41	-0.00879795	2475.6	0.000865	2503.01	7.675e-05	2503.41
170.133	1.9977	204.5	1.7119	0.833333	1.0912	0.139893	5.34	0.0626511	5.31	0.166181	5.31		-0.000615946	3041.86	0.00816611	3041.86	0.0336582	3041.8	-0.0196676	3041.86		0.962032	2475.7	1.00192	2503.21	1.0024	2503.61	-0.00795947	2475.7	-0.000257005	2503.21	0.0008836	2503.61
170.8	1.9977	205.333	1.7113	1	1.1015	0.142301	5.345	0.0626347	5.315	0.16463	5.315		-0.00051321	3041.24	0.00925912	3041.24	0.0348525	3041.18	-0.0245807	3041.24		0.953727	2475.8	0.999755	2503.41	1.00281	2503.81	-0.00882591	2475.8	-0.00159429	2503.41	-0.0002185	2503.81
171.467	1.9974	206.167	1.7106	1.16667	1.1117	0.14376	5.35	0.0640142	5.32	0.165876	5.32		-0.000376296	3040.62	0.00934186	3040.62	0.0333148	3040.57	-0.0294924	3040.62		0.944381	2475.9	0.998731	2503.61	1.00196	2504.01	-0.00882929	2475.9	-0.00158114	2503.61	-0.0008048	2504.01
172.133	1.9971	207	1.71	1.33333	1.1219	0.145593	5.355	0.0667216	5.325	0.167498	5.325		-0.000444646	3040	0.00883555	3040	0.0345755	3039.95	-0.0311261	3040		0.936069	2476	0.996593	2503.81	1.0012	2504.21	-0.0082192	2476	-0.00190676	2503.81	-0.00141377	2504.21
172.8	1.9968	207.833	1.7094	1.33333	1.1321	0.14556	5.36	0.0663305	5.33	0.165337	5.33		-0.000547173	3039.39	0.00959142	3039.39	0.0349032	3039.33	-0.0245694	3039.39		0.927942	2476.1	0.994918	2504.01	0.999136	2504.41	-0.007853	2476.1	-0.0014575	2504.01	-0.00061081	2504.41
173.467	1.9965	208.667	1.7085	1.5	1.1421	0.145593	5.365	0.0667919	5.335	0.165073	5.335		-0.000307737	3038.77	0.00950583	3038.77	0.0359634	3038.71	-0.0311165	3038.77		0.920363	2476.2	0.993678	2504.21	0.99998	2504.61	-0.00793622	2476.2	-0.00112635	2504.21	5.925e-05	2504.61
174.133	1.9962	209.5	1.7078	1.66667	1.152	0.147271	5.37	0.0677287	5.34	0.161117	5.34		-0.000444442	3038.15	0.00824272	3038.15	0.0356249	3038.09	-0.0261994	3038.15		0.91207	2476.3	0.992665	2504.41	0.999255	2504.81	-0.00829148	2476.3	-6.5855e-05	2504.41	-0.0012766	2504.81
174.8	1.9959	210.333	1.7072	1.83333	1.1622	0.151567	5.375	0.0681058	5.345	0.162032	5.345		-0.000341825	3037.53	0.00916653	3037.53	0.0358858	3037.47	-0.0245582	3037.53		0.90378	2476.4	0.993546	2504.61	0.997427	2505.01	-0.00802475	2476.4	0.000716185	2504.61	-0.00160416	2505.01
175.467	1.9955	211.167	1.7066	2	1.1724	0.150773	5.38	0.0687499	5.35	0.162847	5.35		-0.000307596	3036.91	0.010006	3036.91	0.0354143	3036.85	-0.0196435	3036.91		0.89602	2476.5	0.994097	2504.81	0.996046	2505.21	-0.0082559	2476.5	0.000459135	2504.81	-0.000566985	2505.21
176.133	1.9955	212	1.7057	2	1.1824	0.153473	5.385	0.0689021	5.355	0.16384	5.355		-0.000273377	3036.29	0.00865929	3036.29	0.0372725	3036.23	-0.0310974	3036.29		0.887268	2476.6	0.994464	2505.01	0.996293	2505.41	-0.008498	2476.6	0.00055453	2505.01	0.00011163	2505.41
176.8	1.9952	212.833	1.7051	2.16667	1.1926	0.159666	5.39	0.0682416	5.36	0.164636	5.36		-0.000375835	3035.67	0.00899421	3035.67	0.0341391	3035.61	-0.018001	3035.67		0.879024	2476.7	0.995206	2505.21	0.99627	2505.61	-0.00796956	2476.7	0.00087412	2505.21	-0.000816885	2505.61
177.467	1.9949	213.667	1.7044	2.33333	1.2028	0.158677	5.395	0.06886	5.365	0.165427	5.365		-0.000375778	3035.05	0.0091609	3035.05	0.0344	3034.99	-0.0261793	3035.05		0.871329	2476.8	0.996213	2505.41	0.99466	2505.81	-0.00794546	2476.8	0.00062506	2505.41	-0.000875815	2505.81
178.133	1.9946	214.5	1.7035	2.33333	1.2131	0.159699	5.4	0.0679161	5.37	0.163152	5.37		-0.000409877	3034.43	0.00915951	3034.43	0.0358582	3034.37	-0.0261753	3034.43		0.863133	2476.9	0.996456	2505.61	0.994518	2506.01	-0.00737471	2476.9	-2.4225e-05	2505.61	0.000111445	2506.01
178.8	1.9946	215.333	1.7032	2.5	1.2233	0.161774	5.405	0.0649487	5.375	0.159291	5.375		-0.000409814	3033.81	0.00949417	3033.81	0.0360523	3033.75	-0.0294427	3033.81		0.856579	2477	0.996164	2505.81	0.994882	2506.21	-0.00737419	2477	0.00041936	2505.81	-0.000240975	2506.21
179.333	1.994	216.167	1.7026	2.5	1.227	0.163825	5.41	0.063164	5.38	0.157597	5.38		-0.000239022	3033.19	0.00999677	3033.19	0.0368449	3033.13	-0.0261673	3033.19		0.848385	2477.1	0.997295	2506.01	0.994036	2506.41	-0.00613612	2477.1	-0.00183896	2506.01	-0.00113402	2506.41
180	1.9937	217	1.702	2.5	1.2372	0.165009	5.415	0.0622435	5.385	0.152556	5.385		-0.000443829	3032.57	0.0104992	3032.57	0.0369723	3032.51	-0.00981121	3032.57		0.844307	2477.2	0.992486	2506.21	0.992614	2506.61	-0.00319845	2477.2	-0.0019846	2506.21	-7.4065e-05	2506.61
180.667	1.9937	217.833	1.7013	2.66667	1.2472	0.163217	5.42	0.0619625	5.39	0.152574	5.39		-0.000341354	3031.95	0.00906991	3031.95	0.0370996	3031.89	-0.0245243	3031.95		0.841988	2477.3	0.993326	2506.41	0.993888	2506.81	-0.00257822	2477.3	0.00282099	2506.41	0.00040539	2506.81
181.333	1.9934	218.667	1.7004	2.66667	1.2574	0.165066	5.425	0.0617915	5.395	0.150437	5.395		-0.000273042	3031.32	0.0100761	3031.32	0.0364291	3031.27	-0.016347	3031.32		0.839151	2477.4	0.998128	2506.61	0.993425	2507.01	-0.00139738	2477.4	0.00198709	2506.61	-0.00036672	2507.01
182	1.9931	219.5	1.6995	2.83333	1.2676	0.165901	5.43	0.0615292	5.4	0.146037	5.4		-0.000273	3030.7	0.00805968	3030.7	0.0358917	3030.65	-0.0245168	3030.7		0.839193	2477.5	0.9973	2506.81	0.993154	2507.21	0.00053999	2477.5	-0.00121097	2506.81	-0.00082706	2507.21
182.667	1.9928	220.333	1.6989	2.83333	1.2779	0.170359	5.435	0.0594049	5.405	0.142775	5.405		-0.000443557	3030.08	0.00973727	3030.08	0.0376806	3030.02	-0.0212446	3030.08		0.840231	2477.6	0.995706	2507.01	0.991771	2507.41	0.00185664	2477.6	-0.00122633	2507.01	-0.00118831	2507.41
183.333	1.9924	221.167	1.6979	3	1.2884	0.170692	5.44	0.0586625	5.41	0.136747	5.41		-0.000409374	3029.46	0.00940006	3029.46	0.035748	3029.4	-0.0294111	3029.46		0.842907	2477.7	0.994847	2507.21	0.990778	2507.61	0.00474025	2477.7	0.000227015	2507.21	0.00018667	2507.61
184	1.9924	222	1.6973	3	1.2989	0.171624	5.445	0.0573064	5.415	0.135741	5.415		-0.000375203	3028.84	0.00998603	3028.84	0.0355432	3028.78	-0.0196044	3028.84		0.849711	2477.8	0.99616	2507.41	0.992144	2507.81	0.0072341	2477.8	0.00108635	2507.41	0.000664775	2507.81
184.667	1.9921	222.833	1.6967	3	1.3092	0.171478	5.45	0.055503	5.42	0.132533	5.42		-0.000306937	3028.22	0.00864205	3028.22	0.0356706	3028.16	-0.0245018	3028.22		0.857375	2477.9	0.99702	2507.61	0.992107	2508.01	0.0106272	2477.9	0.00048567	2507.61	0.000154575	2508.01
185.333	1.9918	223.667	1.6958	3.16667	1.3194	0.172143	5.455	0.0549292	5.425	0.129109	5.425		-0.000238692	3027.6	0.0104024	3027.6	0.038853	3027.54	-0.024498	3027.6		0.870966	2478	0.997132	2507.81	0.992454	2508.21	0.0128574	2478	8.24e-06	2507.81	-0.0001194	2508.21
186	1.9918	224.5	1.6951	3.16667	1.3296	0.177753	5.46	0.0535169	5.43	0.129264	5.43		-0.000613685	3026.98	0.0102331	3026.98	0.0369877	3026.92	-0.0228613	3026.98		0.88309	2478.1	0.997037	2508.01	0.991868	2508.41	0.0131321	2478.1	-7.6435e-05	2508.01	-0.0004428	2508.41
186.667	1.9915	225.333	1.6945	3.16667	1.3399	0.179982	5.465	0.0522615	5.435	0.131144	5.435		-0.000306795	3026.36	0.00922513	3026.36	0.036318	3026.3	-0.0310213	3026.36		0.89723	2478.2	0.996979	2508.21	0.991568	2508.61	0.0132099	2478.2	9.7555e-05	2508.21	-0.0003391	2508.61
187.333	1.9912	226.167	1.6939	3.16667	1.3504	0.184198	5.47	0.051313	5.44	0.130701	5.44		-0.000408998	3025.73	0.00955913	3025.73	0.0354494	3025.68	-0.0277517	3025.73		0.909509	2478.3	0.997232	2508.41	0.99119	2508.81	0.0118747	2478.3	-0.000159535	2508.41	0.000596815	2508.81
188	1.9909	227	1.693	3.33333	1.3612	0.183128	5.475	0.0504956	5.445	0.130486	5.445		-0.000374858	3025.11	0.0105637	3025.11	0.037037	3025.05	-0.0277474	3025.11		0.920979	2478.4	0.99666	2508.61	0.992762	2509.01	0.0109264	2478.4	0.00017051	2508.61	-9.875e-06	2509.01
188.667	1.9906	227.833	1.6927	3.33333	1.3715	0.181928	5.48	0.0495236	5.45	0.131216	5.45		-0.000238509	3024.49	0.00880176	3024.49	0.0381596	3024.43	-0.0359029	3024.49		0.931362	2478.5	0.997573	2508.81	0.991171	2509.21	0.00904175	2478.5	0.000718825	2508.81	-0.00073228	2509.21
189.333	1.9906	228.667	1.692	3.33333	1.3783	0.183355	5.485	0.0494627	5.455	0.132138	5.455		-0.000374742	3023.87	0.0104767	3023.87	0.0379546	3023.81	-0.0261072	3023.87		0.939063	2478.6	0.998097	2509.01	0.991297	2509.41	0.00809571	2478.6	0.000528765	2509.01	-0.000473325	2509.41
190	1.9903	229.5	1.6914	3.33333	1.3885	0.183574	5.49	0.0495962	5.46	0.131773	5.46		-0.000579058	3023.25	0.0106427	3023.25	0.0376171	3023.19	-0.0244717	3023.25		0.947554	2478.7	0.99863	2509.21	0.990224	2509.61	0.00755406	2478.7	0.00108131	2509.21	-0.000628125	2509.61
190.667	1.99	230.333	1.6905	3.33333	1.3988	0.184344	5.495	0.0493175	5.465	0.129887	5.465		-0.000374627	3022.63	0.0105573	3022.63	0.0372796	3022.57	-0.0195744	3022.63		0.954171	2478.8	1.00026	2509.41	0.990041	2509.81	0.00698484	2478.8	0.00175402	2509.41	0.000170365	2509.81
191.333	1.9897	231.167	1.6896	3.5	1.4093	0.184992	5.5	0.0492028	5.47	0.126708	5.47		-0.000646985	3022	0.0102205	3022	0.0370086	3021.95	-0.0212023	3022		0.961523	2478.9	1.00214	2509.61	0.990565	2510.01	0.00608782	2478.9	0.0013445	2509.61	-0.000252715	2510.01
192	1.9897	232	1.6889	3.5	1.4195	0.185414	5.505	0.0501654	5.475	0.123015	5.475		-0.000272373	3021.38	0.00946512	3021.38	0.0370694	3021.32	-0.0244604	3021.38		0.966347	2479	1.00295	2509.81	0.989535	2510.21	0.006226	2479	0.0009178	2509.81	-0.000774395	2510.21
192.667	1.9893	232.833	1.6883	3.5	1.4295	0.182528	5.51	0.0508118	5.48	0.121399	5.48		-0.000544662	3020.76	0.0097149	3020.76	0.0371963	3020.7	-0.0277176	3020.76		0.973975	2479.1	1.00397	2510.01	0.989016	2510.41	0.00647301	2479.1	0.00066405	2510.01	-0.00048292	2510.41
193.333	1.989	233.667	1.6877	3.5	1.44	0.183112	5.515	0.0519617	5.485	0.121435	5.485		-0.000204217	3020.14	0.00979716	3020.14	0.0374557	3020.08	-0.0260831	3020.14		0.979293	2479.2	1.00428	2510.21	0.988569	2510.61	0.00523113	2479.2	0.00040565	2510.21	0.000306265	2510.61
194	1.9887	234.5	1.6871	3.5	1.4505	0.182536	5.52	0.0520812	5.49	0.119794	5.49		-0.000442402	3019.51	0.00962821	3019.51	0.0374499	3019.46	-0.0277091	3019.51		0.984437	2479.3	1.00479	2510.41	0.989628	2510.81	0.00519768	2479.3	0.0007001	2510.41	0.000551185	2510.81
194.667	1.9887	235.333	1.6865	3.66667	1.4608	0.179861	5.525	0.0525426	5.495	0.121919	5.495		-0.00047636	3018.89	0.00929189	3018.89	0.037643	3018.83	-0.0325939	3018.89		0.989688	2479.4	1.00568	2510.61	0.989672	2511.01	0.00409539	2479.4	-0.00027125	2510.61	-6.0065e-05	2511.01
195.333	1.9884	236.167	1.6858	3.66667	1.4716	0.176658	5.53	0.0525379	5.5	0.121225	5.5		-0.000170103	3018.27	0.00929046	3018.27	0.0389624	3018.21	-0.0211828	3018.27		0.992628	2479.5	1.00424	2510.81	0.989508	2511.21	0.0038891	2479.5	-0.0010909	2510.81	0.000688195	2511.21
196	1.9881	237	1.6852	3.66667	1.4818	0.181588	5.535	0.0538916	5.505	0.11895	5.505		-0.000408183	3017.65	0.0100422	3017.65	0.037764	3017.59	-0.0228088	3017.65		0.997466	2479.6	1.0035	2511.01	0.991048	2511.41	0.00401028	2479.6	-0.0005823	2511.01	0.000546825	2511.41
196.667	1.9881	237.833	1.6846	3.66667	1.4918	0.183485	5.54	0.0553999	5.51	0.118771	5.51		-0.00040812	3017.02	0.0101243	3017.02	0.0392156	3016.97	-0.0179184	3017.02		1.00065	2479.7	1.00308	2511.21	0.990602	2511.61	0.00285149	2479.7	-0.00087165	2511.21	-0.00068698	2511.61
197.333	1.9878	238.667	1.684	3.66667	1.5023	0.187319	5.545	0.0560206	5.515	0.117376	5.515		-0.000340049	3016.4	0.0102064	3016.4	0.0389446	3016.34	-0.0309453	3016.4		1.00317	2479.8	1.00175	2511.41	0.989674	2511.81	0.00263195	2479.8	0.000861	2511.41	0.00123391	2511.81
198	1.9875	239.5	1.683	3.66667	1.5128	0.187327	5.55	0.057098	5.52	0.118423	5.52		-0.000475995	3015.78	0.0113759	3015.78	0.0383426	3015.72	-0.0276836	3015.78		1.00591	2479.9	1.0048	2511.61	0.99307	2512.01	0.00277515	2479.9	0.0020152	2511.61	0.00126174	2512.01
198.667	1.9872	240.333	1.6821	3.83333	1.5231	0.186054	5.555	0.0570886	5.525	0.123464	5.525		-0.000475922	3015.15	0.0111233	3015.15	0.0388664	3015.1	-0.0260512	3015.15		1.00872	2480	1.00578	2511.81	0.992198	2512.21	0.00167665	2480	0.0002435	2511.81	-0.00032149	2512.21
199.333	1.9869	241.167	1.6815	3.83333	1.5336	0.188527	5.56	0.0572127	5.53	0.12611	5.53		-0.000305903	3014.53	0.0102853	3014.53	0.0397872	3014.47	-0.030931	3014.53		1.00927	2480.1	1.00529	2512.01	0.992427	2512.41	0.00072365	2480.1	-5.905e-05	2512.01	0.00035268	2512.41
200	1.9869	242	1.6806	3.83333	1.5442	0.194283	5.565	0.0563297	5.535	0.123703	5.535		-0.00050976	3013.91	0.00944769	3013.91	0.0384573	3013.85	-0.0276709	3013.91		1.01017	2480.2	1.00566	2512.21	0.992903	2512.61	0.0015614	2480.2	1.24e-05	2512.21	-0.00015102	2512.61
200.667	1.9862	242.833	1.6799	3.83333	1.5544	0.196269	5.57	0.0557068	5.54	0.1242	5.54		-0.00054366	3013.29	0.0108674	3013.29	0.0394441	3013.23	-0.0244117	3013.29		1.01239	2480.3	1.00531	2512.41	0.992125	2512.81	0.0023997	2480.3	-0.0005396	2512.41	-0.000226005	2512.81
201.333	1.9859	243.667	1.679	3.83333	1.5646	0.193334	5.575	0.0549503	5.545	0.122416	5.545		-0.000407682	3012.66	0.0109493	3012.66	0.0385779	3012.6	-0.0146448	3012.66		1.01497	2480.4	1.00459	2512.61	0.992451	2513.01	0.00103115	2480.4	-0.00036105	2512.61	-0.000189495	2513.01
202	1.9856	244.5	1.6784	4	1.5749	0.189824	5.58	0.0540204	5.55	0.121752	5.55		-0.000373652	3012.04	0.0103626	3012.04	0.0398952	3011.98	-0.0211503	3012.04		1.01445	2480.5	1.00459	2512.81	0.991746	2513.21	0.00047485	2480.5	-0.00057395	2512.81	-0.000389265	2513.21
202.667	1.9856	245.333	1.6778	4	1.5854	0.187522	5.585	0.0540439	5.555	0.11728	5.555		-0.00054341	3011.41	0.0116144	3011.41	0.0386322	3011.36	-0.0178937	3011.41		1.01592	2480.6	1.00344	2513.01	0.991673	2513.41	0.0008689	2480.6	-0.00048425	2513.01	-0.0001501	2513.41
203.333	1.9853	246.167	1.6768	4	1.5959	0.187822	5.59	0.0531164	5.56	0.11479	5.56		-0.000339579	3010.79	0.0112784	3010.79	0.0386263	3010.73	-0.032529	3010.79		1.01619	2480.7	1.00362	2513.21	0.991445	2513.61	0.0006033	2480.7	-0.00044785	2513.21	-5.73e-06	2513.61
204	1.985	247	1.6759	4	1.6059	0.189897	5.595	0.0531141	5.565	0.116077	5.565		-0.000543243	3010.17	0.0124461	3010.17	0.0402074	3010.11	-0.0178882	3010.17		1.01712	2480.8	1.00254	2513.41	0.991661	2513.81	-0.00014735	2480.8	-0.00060365	2513.41	0.000210785	2513.81
204.667	1.985	247.833	1.6753	4	1.6161	0.186857	5.6	0.053538	5.57	0.118992	5.57		-0.000441317	3009.54	0.0110244	3009.54	0.0394078	3009.48	-0.0211373	3009.54		1.01589	2480.9	1.00241	2513.61	0.991867	2514.01	-0.00175725	2480.9	-0.0001184	2513.61	0.000243655	2514.01
205.333	1.9847	248.667	1.6747	4	1.6266	0.185754	5.605	0.053189	5.575	0.117202	5.575		-0.00030548	3008.92	0.0104382	3008.92	0.0419802	3008.86	-0.0178827	3008.92		1.01361	2481	1.0023	2513.81	0.992148	2515.51	-0.00132095	2481	-0.0003759	2513.81	-0.000198055	2515.51
206	1.9844	249.5	1.6737	4.16667	1.6375	0.185754	5.61	0.052395	5.58	0.114664	5.58		-0.000339371	3008.29	0.0106035	3008.29	0.0400567	3008.24	-0.0211308	3008.29		1.01325	2481.1	1.00166	2514.01	0.991471	2517.03	-0.00017095	2481.1	-0.0006781	2514.01	0.00026181	2517.03
206.667	1.9841	250.333	1.6728	4.16667	1.6477	0.188154	5.615	0.0510085	5.585	0.113078	5.585		-0.00037325	3007.67	0.0112698	3007.67	0.0380018	3007.61	-0.0276284	3007.67		1.01327	2481.2	1.00095	2515.51	0.992672	2518.58	-0.0008629	2481.2	0.0006506	2515.51	0.000751695	2518.58
207.333	1.9841	251.167	1.6722	4.16667	1.6542	0.188568	5.62	0.0494791	5.59	0.115029	5.59		-0.000576753	3007.05	0.0105168	3007.05	0.0413661	3006.99	-0.0308741	3007.05		1.01153	2481.3	1.00296	2517.03	0.992974	2520.16	-0.00163995	2481.3	0.0005915	2517.03	0.00131668	2520.16
208	1.9838	252	1.6713	4.16667	1.6651	0.189378	5.625	0.0488538	5.595	0.114706	5.595		-0.000339214	3006.42	0.0120174	3006.42	0.0391794	3006.36	-0.0211211	3006.42		1.00999	2481.4	1.00213	2518.58	0.995305	2521.76	-0.0017901	2481.4	0.00101545	2518.58	0.00151907	2521.76
208.667	1.9835	252.833	1.6706	4.16667	1.6753	0.18513	5.63	0.0490716	5.6	0.11543	5.6		-0.000542659	3005.8	0.0103467	3005.8	0.0398339	3005.74	-0.0211179	3005.8		1.00795	2481.6	1.00499	2520.16	0.996012	2523.4	-0.0025605	2481.6	-0.00108089	2520.16	0.00159036	2523.4
209.333	1.9831	253.667	1.6697	4.16667	1.6855	0.184514	5.635	0.0490552	5.605	0.11543	5.605		-0.000576487	3005.17	0.0120971	3005.17	0.0403563	3005.11	-0.0146178	3005.17		1.00487	2481.7	0.99997	2521.76	0.998486	2525.05	-0.0027492	2481.7	-0.0022713	2521.76	0.00305952	2525.05
210	1.9831	254.5	1.6691	4.33333	1.6958	0.185609	5.64	0.0476335	5.61	0.11564	5.61		-0.000474681	3004.55	0.0109274	3004.55	0.0408784	3004.49	-0.0211114	3004.55		1.00245	2481.8	1.00045	2523.4	1.00213	2526.74	-0.00248025	2481.8	0.00055699	2523.4	0.00259613	2526.74
210.667	1.9828	255.333	1.6682	4.33333	1.7072	0.186484	5.645	0.0463149	5.615	0.11655	5.615		-0.000406807	3003.92	0.0110926	3003.92	0.0409382	3003.86	-0.0146133	3003.92		0.999905	2481.9	1.00108	2525.05	1.00368	2528.46	-0.0024133	2481.9	0.00152585	2525.05	0.00228485	2528.46
211.333	1.9825	256.167	1.6675	4.33333	1.7181	0.186192	5.65	0.0466264	5.62	0.116628	5.62		-0.000610117	3003.3	0.0114244	3003.3	0.0400736	3003.24	-0.0275987	3003.3		0.997621	2482	1.0035	2526.74	1.0067	2530.2	-0.00285975	2482	0.00090905	2526.74	0.0045022	2530.2
212	1.9822	257	1.6663	4.33333	1.7286	0.185138	5.655	0.0476031	5.625	0.116885	5.625		-0.000474463	3002.67	0.0113393	3002.67	0.0405956	3002.61	-0.0211017	3002.67		0.994185	2482.1	1.0029	2528.46	1.01268	2531.97	-0.00378625	2482.1	0.00100675	2528.46	0.00411855	2531.97
212.667	1.9822	257.833	1.6657	4.33333	1.7389	0.187757	5.66	0.0490411	5.63	0.119675	5.63		-0.000609929	3002.05	0.0115876	3002.05	0.0426352	3001.99	-0.0194755	3002.05		0.990049	2482.2	1.00552	2530.2	1.01494	2533.76	-0.00408178	2482.2	0.00245115	2530.2	0.0019575	2533.76
213.333	1.9819	258.667	1.6651	4.5	1.7494	0.188041	5.665	0.0489896	5.635	0.119866	5.635		-0.000508197	3001.42	0.0124194	3001.42	0.0423647	3001.36	-0.0308314	3001.42		0.986022	2482.3	1.0078	2531.97	1.0166	2535.59	-0.00432442	2482.3	-0.000713	2531.97	0.00179855	2535.59
214	1.9816	259.5	1.6644	4.5	1.7599	0.18449	5.67	0.0493433	5.64	0.122009	5.64		-0.000643617	3000.8	0.0115008	3000.8	0.0417645	3000.74	-0.0194695	3000.8		0.9814	2482.4	1.00409	2533.76	1.01854	2537.44	-0.00455178	2482.4	0.00133135	2533.76	0.00146035	2537.44
214.667	1.9816	260.333	1.6638	4.5	1.7699	0.182512	5.675	0.0505096	5.645	0.123009	5.645		-0.000372563	3000.17	0.0105824	3000.17	0.043605	3000.11	-0.0243331	3000.17		0.976918	2482.5	1.01047	2535.59	1.01952	2539.32	-0.00383048	2482.5	0.0043253	2535.59	0.0008891	2539.32
215.333	1.9813	261.167	1.6629	4.5	1.7807	0.181328	5.68	0.0512685	5.65	0.1259	5.65		-0.000270914	2999.55	0.011164	2999.55	0.0403665	2999.49	-0.0275733	2999.55		0.973739	2482.6	1.01274	2537.44	1.02031	2541.23	-0.00418341	2482.6	0.00138445	2537.44	0.0004683	2541.23
216	1.981	262	1.6623	4.5	1.7909	0.1853	5.685	0.0515519	5.655	0.126397	5.655		-0.000440166	2998.92	0.0104958	2998.92	0.0425365	2998.86	-0.0243256	2998.92		0.968551	2482.7	1.01324	2539.32	1.02046	2543.16	-0.004916	2482.7	-0.0006744	2539.32	0.0003045	2543.16
216.667	1.9807	262.833	1.6613	4.66667	1.8009	0.1874	5.69	0.0515753	5.66	0.130432	5.66		-0.00027083	2998.29	0.0119934	2998.29	0.0400244	2998.24	-0.0340507	2998.29		0.963907	2482.8	1.01139	2541.23	1.02092	2545.12	-0.00406794	2482.8	-0.00082095	2541.23	-0.0009553	2545.12
217.333	1.9807	263.667	1.6604	4.66667	1.8114	0.188365	5.695	0.0509687	5.665	0.130515	5.665		-0.000372334	2997.67	0.0112421	2997.67	0.0428532	2997.61	-0.0275606	2997.67		0.960415	2482.9	1.01159	2543.16	1.01854	2547.11	-0.00362235	2482.9	-0.00139825	2543.16	-0.00298955	2547.11
218	1.9804	264.5	1.6598	4.66667	1.8216	0.18924	5.7	0.0507064	5.67	0.130647	5.67		-0.00030459	2997.04	0.0118232	2997.04	0.0419896	2996.98	-0.0178306	2997.04		0.956662	2483	1.0086	2545.12	1.01494	2549.13	-0.00320873	2483	0.0016582	2545.12	-0.004346	2549.13
218.667	1.98	265.333	1.6592	4.66667	1.8322	0.191575	5.705	0.0501466	5.675	0.129258	5.675		-0.000439896	2996.42	0.0108224	2996.42	0.0432354	2996.36	-0.0307935	2996.42		0.953998	2483.1	1.01491	2547.11	1.00985	2551.17	-0.00271459	2483.1	0.00253845	2547.11	-0.00489155	2551.17
219.2	1.9797	266.167	1.6579	4.83333	1.843	0.191575	5.71	0.0497274	5.68	0.124984	5.68		-0.000473661	2995.79	0.0113201	2995.79	0.0436242	2995.73	-0.0145842	2995.79		0.951233	2483.2	1.01367	2549.13	1.00516	2553.24	-0.00124706	2483.2	-0.00196505	2549.13	-0.0036791	2553.24
219.867	1.9794	266.833	1.6573	4.83333	1.8539	0.188681	5.715	0.0501981	5.685	0.122919	5.685		-0.000439761	2995.16	0.0127332	2995.16	0.0411137	2995.11	-0.0307841	2995.16		0.951504	2483.3	1.01098	2551.17	1.00249	2555.34	-0.000793495	2483.3	-0.0030126	2551.17	-0.00296209	2555.34
220.533	1.9794	267.667	1.6567	4.83333	1.8641	0.18646	5.72	0.05069	5.69	0.120333	5.69		-0.000304402	2994.54	0.0118992	2994.54	0.0436106	2994.48	-0.0242995	2994.54		0.949646	2483.4	1.00765	2553.24	0.999236	2557.47	-0.000268125	2483.4	-0.0039671	2553.24	-0.00290814	2557.47
221.2	1.9791	268.5	1.6558	4.83333	1.8746	0.187043	5.725	0.050437	5.695	0.119938	5.695		-0.000473443	2993.91	0.0105662	2993.91	0.0449213	2993.85	-0.022676	2993.91		0.950968	2483.5	1.00305	2555.34	0.996678	2559.62	0.00316046	2483.5	-0.00409249	2555.34	-0.00205233	2559.62
221.867	1.9788	269.333	1.6551	5	1.8846	0.190886	5.73	0.0507064	5.7	0.11886	5.7		-0.000405745	2993.29	0.0128105	2993.29	0.0440584	2993.23	-0.027531	2993.29		0.955967	2483.7	0.999463	2557.47	0.995132	2561.8	0.00418061	2483.7	-0.00516716	2557.47	-0.000791745	2561.8
222.533	1.9788	270.167	1.6545	5	1.8951	0.195694	5.735	0.0507017	5.705	0.117777	5.705		-0.000405684	2992.66	0.0113946	2992.66	0.0433273	2992.6	-0.0307652	2992.66		0.959329	2483.8	0.992712	2559.62	0.995095	2564.01	0.00284842	2483.8	-0.00361041	2559.62	-0.000575985	2564.01
223.2	1.9782	271	1.6539	5	1.8991	0.199909	5.74	0.0509757	5.71	0.117867	5.71		-0.000439422	2992.03	0.0113929	2992.03	0.0425964	2991.97	-0.0323794	2992.03		0.961664	2483.9	0.992242	2561.8	0.99398	2566.25	0.00228743	2483.9	-0.00324875	2561.8	-0.00031393	2566.25
223.867	1.9779	271.833	1.6533	5	1.9094	0.20025	5.745	0.0499663	5.715	0.112282	5.715		-0.000439356	2991.41	0.0115574	2991.41	0.0426556	2991.35	-0.0210434	2991.41		0.963904	2484	0.986214	2564.01	0.994467	2568.51	0.00270705	2484	-0.00133601	2564.01	-0.00024502	2568.51
224.533	1.9776	272.667	1.6527	5.16667	1.9196	0.200371	5.75	0.0493316	5.72	0.10969	5.72		-0.000304122	2990.78	0.0119713	2990.78	0.0429124	2990.72	-0.030751	2990.78		0.967078	2484.1	0.98957	2566.25	0.99349	2570.8	0.00297224	2484.1	0.0028426	2566.25	-0.000810335	2570.8
225.2	1.9773	273.5	1.652	5.16667	1.9301	0.199163	5.755	0.0487835	5.725	0.10693	5.725		-0.000304075	2990.15	0.0119695	2990.15	0.0416554	2990.09	-0.0194187	2990.15		0.969848	2484.2	0.991899	2568.51	0.992846	2573.12	0.00236283	2484.2	0.000334665	2568.51	-0.00058979	2573.12
225.867	1.9773	274.333	1.6514	5.16667	1.9404	0.198482	5.76	0.0483573	5.73	0.108349	5.73		-0.000506715	2989.53	0.0126325	2989.53	0.0416489	2989.47	-0.0242696	2989.53		0.971804	2484.3	0.99024	2570.8	0.99231	2575.46	0.00257486	2484.3	-0.00107124	2570.8	0.00118274	2575.46
226.533	1.9769	275.167	1.6502	5.33333	1.9509	0.200963	5.765	0.0479825	5.735	0.109959	5.735		-0.000405309	2988.9	0.0124644	2988.9	0.0426952	2988.84	-0.0307368	2988.9		0.974998	2484.4	0.989757	2573.12	0.995211	2577.84	0.00280934	2484.4	0.00151191	2573.12	0.00206976	2577.84
227.2	1.9766	276	1.6496	5.33333	1.9611	0.202058	5.77	0.0476968	5.74	0.110683	5.74		-0.000371476	2988.27	0.0131271	2988.27	0.0430832	2988.21	-0.0323496	2988.27		0.977422	2484.5	0.993263	2575.46	0.996449	2580.24	0.00204255	2484.5	0.00380283	2575.46	0.000896515	2580.24
227.867	1.9766	276.833	1.6489	5.33333	1.9711	0.201141	5.775	0.0479521	5.745	0.111701	5.745		-0.000337654	2987.64	0.0113806	2987.64	0.0426163	2987.58	-0.021024	2987.64		0.979083	2484.6	0.997363	2577.84	0.997005	2582.66	0.00100239	2484.6	-0.00110451	2577.84	0.000640385	2582.66
228.533	1.9763	277.667	1.648	5.5	1.9816	0.197785	5.78	0.0479989	5.75	0.11394	5.75		-0.000607683	2987.02	0.0132061	2987.02	0.0436618	2986.96	-0.0242547	2987.02		0.979427	2484.7	0.991054	2580.24	0.99773	2585.12	0.00112863	2484.7	-0.00296112	2580.24	0.000859415	2585.12
229.2	1.976	278.5	1.6477	5.5	1.9918	0.199609	5.785	0.0478115	5.755	0.112862	5.755		-0.000438815	2986.39	0.0121245	2986.39	0.04497	2986.33	-0.0226342	2986.39		0.98134	2484.8	0.99144	2582.66	0.998723	2587.6	0.00196888	2484.8	0.00230475	2582.66	0.00051821	2587.6
229.867	1.9757	279.333	1.6468	5.66667	2.0021	0.19909	5.79	0.0472471	5.76	0.11045	5.76		-0.000404997	2985.76	0.0123718	2985.76	0.0435169	2985.7	-0.0290967	2985.76		0.983365	2484.9	0.995664	2585.12	0.998767	2590.11	0.00138544	2484.9	0.00149267	2585.12	0.00072053	2590.11
230.533	1.9757	280.167	1.6465	5.66667	2.0123	0.19858	5.795	0.0474673	5.765	0.113144	5.765		-0.000404935	2985.13	0.0132831	2985.13	0.0448904	2985.07	-0.0226273	2985.13		0.984111	2485	0.994426	2587.6	1.00016	2592.65	0.00178134	2485	-0.000187435	2587.6	0.000876315	2592.65
231.2	1.9754	281	1.6458	5.83333	2.0225	0.199925	5.8	0.0487296	5.77	0.116047	5.77		-0.000438612	2984.51	0.0121189	2984.51	0.0435692	2984.45	-0.0307037	2984.51		0.986928	2485.1	0.995289	2590.11	1.00052	2595.22	0.00204456	2485.1	0.000432435	2590.11	0.0002096	2595.22
231.867	1.9751	281.833	1.6452	5.83333	2.0287	0.198547	5.805	0.0495166	5.775	0.117532	5.775		-0.000202405	2983.88	0.0119511	2983.88	0.044351	2983.82	-0.024236	2983.88		0.9882	2485.2	0.995291	2592.65	1.00058	2597.81	0.00089771	2485.2	-7.209e-05	2592.65	0.0001587	2597.81
232.533	1.9748	282.667	1.6446	5.83333	2.039	0.197461	5.81	0.049458	5.78	0.116801	5.78		-0.000539665	2983.25	0.0118663	2983.25	0.0451982	2983.19	-0.0226168	2983.25		0.988723	2485.3	0.995145	2595.22	1.00084	2600.43	0.00104144	2485.3	-0.00062194	2595.22	0.00057385	2600.43
233.2	1.9748	283.5	1.644	6	2.0492	0.194615	5.815	0.0488702	5.785	0.115371	5.785		-0.000236067	2982.62	0.01286	2982.62	0.0439433	2982.56	-0.0209981	2982.62		0.990283	2485.4	0.994047	2597.81	1.00173	2603.07	0.00152496	2485.4	-0.00081048	2597.81	0.0005498	2603.07
233.867	1.9745	284.333	1.6431	6.16667	2.0594	0.194745	5.82	0.0492121	5.79	0.117304	5.79		-0.000269749	2981.99	0.0112819	2981.99	0.0453814	2981.93	-0.0322998	2981.99		0.991773	2485.5	0.993524	2600.43	1.00194	2605.75	0.00162448	2485.5	-0.000748365	2600.43	-0.0003824	2605.75
234.533	1.9742	285.167	1.6421	6.33333	2.0696	0.193715	5.825	0.0494908	5.795	0.119208	5.795		-0.000235994	2981.36	0.0128561	2981.36	0.0442581	2981.31	-0.0242211	2981.36		0.993532	2485.6	0.99255	2603.07	1.00097	2608.45	0.00150566	2485.6	-0.00112141	2603.07	-0.0003544	2608.45
235.2	1.9738	286	1.6412	6.33333	2.0796	0.19348	5.83	0.0498492	5.8	0.122614	5.8		-0.000370792	2980.74	0.0123565	2980.74	0.0445795	2980.68	-0.0242174	2980.74		0.994784	2485.7	0.991281	2605.75	1.00123	2611.18	0.00119012	2485.7	-5.063e-05	2605.75	-0.000789955	2611.18
235.867	1.9738	286.833	1.6406	6.5	2.0898	0.191316	5.835	0.0485985	5.805	0.126469	5.805		-0.000337031	2980.11	0.0125205	2980.11	0.0470015	2980.05	-0.0258279	2980.11		0.995912	2485.8	0.992449	2608.45	0.999387	2613.94	0.00258813	2485.8	0.00322811	2608.45	-0.0003822	2613.94
236.533	1.9735	287.667	1.64	6.66667	2.0969	0.192175	5.84	0.0472049	5.81	0.128923	5.81		-0.000572865	2979.48	0.0114408	2979.48	0.0449596	2979.42	-0.0242099	2979.48		0.99996	2485.9	0.997737	2611.18	1.00046	2616.72	0.00229331	2485.9	0.00214375	2611.18	0.000537905	2616.72
237.2	1.9732	288.5	1.6393	6.83333	2.1072	0.193594	5.845	0.0470246	5.815	0.130958	5.815		-0.000168464	2978.85	0.0135942	2978.85	0.0438371	2978.79	-0.0209787	2978.85		1.0005	2486	0.996736	2613.94	1.00046	2619.53	0.00097787	2486	0.00229559	2613.94	-0.00033841	2619.53
237.867	1.9729	289.333	1.6384	7	2.1174	0.194064	5.85	0.0463056	5.82	0.129462	5.82		-0.000437938	2978.22	0.0135921	2978.22	0.0457331	2978.16	-0.029043	2978.22		1.00192	2486.1	1.00233	2616.72	0.999786	2622.37	0.0019951	2486.1	0.0008172	2616.72	-0.00036125	2622.37
238.533	1.9726	290.167	1.6375	7.16667	2.1276	0.193334	5.855	0.0467014	5.825	0.129103	5.825		-0.000370506	2977.59	0.0127613	2977.59	0.0460541	2977.53	-0.019359	2977.59		1.00449	2486.2	0.998371	2619.53	0.99974	2625.24	0.0019953	2486.2	0.00013335	2619.53	-0.000337655	2625.24
239.2	1.9726	291	1.6369	7.5	2.1378	0.197274	5.86	0.0469918	5.83	0.129582	5.83		-0.000336772	2976.96	0.0123451	2976.96	0.0454567	2976.91	-0.0370991	2976.96		1.00591	2486.3	1.0026	2622.37	0.999111	2628.13	0.0013175	2486.3	0.00612202	2622.37	-0.000338965	2628.13
239.867	1.9723	291.833	1.6359	7.5	2.14	0.197437	5.865	0.0476898	5.835	0.126295	5.835		-0.000370392	2976.33	0.0121775	2976.33	0.0439412	2976.28	-0.0258041	2976.33		1.00712	2486.4	1.01061	2625.24	0.999062	2631.06	-0.00019315	2486.4	0.00591845	2625.24	-0.000419365	2631.06
240.533	1.972	292.667	1.6353	7.66667	2.1502	0.198426	5.87	0.0483619	5.84	0.125433	5.84		-0.000471335	2975.71	0.01201	2975.71	0.0471476	2975.65	-0.0290251	2975.71		1.00552	2486.5	1.01443	2628.13	0.998272	2634.01	0.00052525	2486.5	-0.00127765	2628.13	-0.00078973	2634.01
241.2	1.9717	293.5	1.6344	8	2.1602	0.198012	5.875	0.0488444	5.845	0.124607	5.845		-0.000302954	2975.08	0.0129191	2975.08	0.0468125	2975.02	-0.0354697	2975.08		1.00817	2486.6	1.00806	2631.06				2486.6	0.0002057	2631.06
241.867	1.9717	294.333	1.6334	8.33333	2.1704	0.197234	5.88	0.0484767	5.85	0.121913	5.85		-0.000336565	2974.45	0.0119235	2974.45	0.0440521	2974.39	-0.0193441	2974.45		1.00808	2486.7	1.01484	2634.01				2486.7	0.0067841	2634.01
242.533	1.9714	295.167	1.6328	8.33333	2.1713	0.195921	5.885	0.0480903	5.855	0.120237	5.855		-0.000168256	2973.82	0.0115905	2973.82	0.047257	2973.76	-0.0241765	2973.82		1.00969	2486.8						2486.8
243.2	1.9711	296	1.6319	8.66667	2.1816	0.19845	5.89	0.0479919	5.86	0.119866	5.86		-0.000235522	2973.19	0.0126648	2973.19	0.0468564	2973.13	-0.0290073	2973.19		1.01022	2486.9						2486.9
243.867	1.9704	296.833	1.631	9	2.1918	0.201425	5.895	0.0481441	5.865	0.118609	5.865		-0.000470973	2972.56	0.0113386	2972.56	0.0480942	2972.5	-0.0338366	2972.56		1.01104	2487						2487
244.533	1.9704	297.667	1.6303	9.16667	2.1961	0.206103	5.9	0.0498609	5.87	0.117424	5.87		-0.000302721	2971.93	0.0127437	2971.93	0.0470386	2971.87	-0.0209432	2971.93		1.01102	2487.1						2487.1
245.2	1.9701	298.5	1.6294	9.5	2.2061	0.208997	5.905	0.0504253	5.875	0.118154	5.875		-0.000403566	2971.3	0.0109215	2971.3	0.0491929	2971.24	-0.0225508	2971.3		1.01076	2487.2						2487.2
245.867	1.9698	299.333	1.6288	10	2.2163	0.210756	5.91	0.0504769	5.88	0.117681	5.88		-0.000403504	2970.67	0.0124916	2970.67	0.047941	2970.61	-0.0225473	2970.67		1.01021	2487.3						2487.3
246.533	1.9695	300.167	1.6279	10	2.2166	0.216723	5.915	0.0503879	5.885	0.113353	5.885		-0.000336202	2970.04	0.0127378	2970.04	0.0476062	2969.98	-0.0370363	2970.04		1.01108	2487.4						2487.4
247.2	1.9695	301	1.6272	10.5	2.2268	0.225397	5.92	0.0496688	5.89	0.112509	5.89		-0.000369765	2969.41	0.0137282	2969.41	0.0452418	2969.35	-0.0241504	2969.41		1.01141	2487.5						2487.5
247.867	1.9692	301.833	1.6263	10.8333	2.234	0.225365	5.925	0.0494159	5.895	0.109833	5.895		-0.000403318	2968.78	0.0119897	2968.78	0.0473951	2968.72	-0.0209271	2968.78		1.01124	2487.6						2487.6
248.533	1.9689	302.667	1.6257	11.3333	2.2442	0.227157	5.93	0.0483971	5.9	0.109438	5.9		-0.00043686	2968.15	0.0127319	2968.15	0.0454243	2968.09	-0.0193144	2968.15		1.01124	2487.7						2487.7
249.2	1.9686	303.5	1.6251	11.6667	2.2488	0.226768	5.935	0.0489896	5.905	0.109606	5.905		-0.000470392	2967.52	0.0123993	2967.52	0.0446974	2967.46	-0.0257485	2967.52		1.01081	2487.8						2487.8
249.867	1.9686	304.333	1.6245	12.1667	2.2588	0.229816	5.94	0.0501021	5.91	0.109211	5.91		-0.000537508	2966.89	0.0115709	2966.89	0.0471769	2966.83	-0.0289626	2966.89		1.01379	2487.9						2487.9
250.533	1.9683	305.167	1.6235	12.5	2.2622	0.230756	5.945	0.0496571	5.915	0.10766	5.915		-0.000436659	2966.26	0.0129739	2966.26	0.0465808	2966.2	-0.0257406	2966.26		1.01256	2488						2488
251.2	1.9683	306	1.6229	13.1667	2.2724	0.230845	5.95	0.0509289	5.92	0.10802	5.92		-0.000201504	2965.63	0.0130546	2965.63	0.0473586	2965.57	-0.0369964	2965.63		1.01367	2488.1						2488.1
251.867	1.968	306.833	1.622	13.3333	2.2733	0.228089	5.955	0.0514113	5.925	0.109205	5.925		-0.00026863	2964.99	0.0123917	2964.99	0.04794	2964.94	-0.0176912	2964.99		1.01353	2488.2						2488.2
252.533	1.9676	307.667	1.6214	14.1667	2.2836	0.225714	5.96	0.051943	5.93	0.111025	5.93		-0.000436457	2964.36	0.0124723	2964.36	0.0496327	2964.31	-0.0257287	2964.36		1.01444	2488.3						2488.3
253.2	1.9673	308.5	1.6204	14.1667	2.2836	0.224035	5.965	0.0536949	5.935	0.109223	5.935		-0.000134274	2963.73	0.0127182	2963.73	0.0470099	2963.67	-0.0209014	2963.73		1.01478	2488.4						2488.4
253.867	1.967	309.333	1.6198	15	2.2929	0.221539	5.97	0.0556295	5.94	0.109827	5.94		-0.000167817	2963.1	0.0125511	2963.1	0.047068	2963.04	-0.0273283	2963.1		1.01528	2488.5						2488.5
254.533	1.967	310.167	1.6186	15.8333	2.3012	0.220995	5.975	0.0556997	5.945	0.109738	5.945		-0.000503371	2962.47	0.0136224	2962.47	0.0480412	2962.41	-0.0337533	2962.47		1.01514	2488.6						2488.6
255.2	1.9667	311	1.6179	16.6667	2.3087	0.222811	5.98	0.0559855	5.95	0.109199	5.95		-0.000436188	2961.84	0.0126298	2961.84	0.0488833	2961.78	-0.0192846	2961.84		1.0161	2488.7						2488.7
255.867	1.9667	311.833	1.617	17.5	2.3155	0.223095	5.985	0.0530414	5.955	0.109768	5.955		-0.000234834	2961.21	0.0136182	2961.21	0.0493986	2961.15	-0.016068	2961.21		1.01509	2488.8						2488.8
256.533	1.9664	312.667	1.6161	18.3333	2.322	0.223873	5.99	0.0526082	5.96	0.112521	5.96		-0.000368968	2960.58	0.0127909	2960.58	0.0491949	2960.52	-0.0337377	2960.58		1.01705	2488.9						2488.9
257.2	1.9661	313.5	1.6152	19.1667	2.3279	0.229881	5.995	0.0511069	5.965	0.114359	5.965		-0.000368911	2959.94	0.0130365	2959.94	0.0484034	2959.89	-0.0192757	2959.94		1.01641	2489						2489
257.867	1.9661	314.333	1.6145	20	2.3335	0.229962	6	0.0500272	5.97	0.120231	5.97		-0.000402387	2959.31	0.011467	2959.31	0.047743	2959.25	-0.0240909	2959.31		1.01688	2489.1						2489.1
258.533	1.9658	315.167	1.6139	20.8333	2.3384	0.231113	6.005	0.0497742	5.975	0.12335	5.975		-0.000536433	2958.68	0.0124551	2958.68	0.0485845	2958.62	-0.0240872	2958.68		1.01636	2489.2						2489.2
259.067	1.9655	316	1.613	21.6667	2.3437	0.226476	6.01	0.0500787	5.98	0.124398	5.98		-0.000569872	2958.05	0.0128655	2958.05	0.0502745	2957.99	-0.0144501	2958.05		1.01611	2489.3						2489.3
259.733	1.9652	316.833	1.6121	22.5	2.3484	0.221093	6.015	0.0504792	5.985	0.127612	5.985		-0.000335167	2957.42	0.0124512	2957.42	0.0481125	2957.36	-0.0224745	2957.42		1.01695	2489.4						2489.4
260.4	1.9652	317.667	1.6114	23.3333	2.3527	0.220331	6.02	0.050074	5.99	0.131174	5.99		-0.000469162	2956.79	0.0137684	2956.79	0.0511729	2956.73	-0.0256811	2956.79		1.01835	2489.5						2489.5
261.067	1.9649	318.5	1.6099	24.1667	2.357	0.218725	6.025	0.0501162	5.995	0.132736	5.995		-0.000268051	2956.15	0.0114582	2956.15	0.0520134	2956.09	-0.0240724	2956.15		1.01908	2489.6						2489.6
261.733	1.9649	319.333	1.609	25	2.3611	0.215077	6.03	0.0508235	6	0.130288	6		-0.000469017	2955.52	0.0126103	2955.52	0.0510266	2955.46	-0.0160458	2955.52		1.01716	2489.7						2489.7
262.4	1.9645	320.167	1.6083	25.8333	2.3651	0.212653	6.035	0.0507111	6.005	0.128199	6.005		-0.000267968	2954.89	0.0128556	2954.89	0.0495834	2954.83	-0.0208563	2954.89		1.01684	2489.8						2489.8
263.067	1.9642	321	1.6077	26.6667	2.3688	0.213456	6.04	0.0496477	6.01	0.124416	6.01		-0.000569345	2954.26	0.0138423	2954.26	0.0481407	2954.2	-0.0176449	2954.26		1.01803	2489.9						2489.9
263.733	1.9642	321.833	1.6071	27.5	2.3728	0.214996	6.045	0.0493971	6.015	0.125715	6.015		-0.000334857	2953.62	0.0132635	2953.62	0.0474159	2953.56	-0.028869	2953.62		1.01503	2490						2490
264.4	1.9639	322.667	1.6062	28.3333	2.3763	0.21939	6.05	0.0502731	6.02	0.126182	6.02		-0.000468728	2952.99	0.013591	2952.99	0.0506039	2952.93	-0.0160359	2952.99		1.01402	2490.1						2490.1
265.067	1.9636	323.5	1.6055	29.1667	2.3797	0.222309	6.055	0.0503644	6.025	0.124368	6.025		-0.000234328	2952.36	0.0136712	2952.36	0.0498788	2952.3	-0.0256534	2952.36		1.01642	2490.2						2490.2
265.733	1.9633	324.333	1.6049	30	2.3828	0.225892	6.06	0.051039	6.03	0.121518	6.03		-0.000401643	2951.73	0.0130104	2951.73	0.0517618	2951.67	-0.0160309	2951.73		1.0175	2490.3						2490.3
266.4	1.9633	325.167	1.6043	30.8333	2.3859	0.227359	6.065	0.0514769	6.035	0.119705	6.035		-0.000334651	2951.09	0.014161	2951.09	0.0516885	2951.03	-0.0224398	2951.09		1.01744	2490.4						2490.4
267.067	1.963	326	1.6034	31.6667	2.3893	0.230091	6.07	0.0509734	6.04	0.119339	6.04		-0.00030114	2950.46	0.0134179	2950.46	0.0506378	2950.4	-0.0272442	2950.46		1.01852	2490.5						2490.5
267.733	1.9624	326.833	1.6021	32.5	2.3921	0.234939	6.075	0.0508937	6.045	0.116538	6.045		-0.000535276	2949.83	0.0124282	2949.83	0.0497829	2949.77	-0.0144212	2949.83		1.01692	2490.6						2490.6
268.4	1.9624	327.667	1.6015	33.3333	2.3949	0.236861	6.08	0.0507766	6.05	0.117921	6.05		-0.000434845	2949.19	0.0128378	2949.19	0.0512086	2949.13	-0.0272358	2949.19		1.01735	2490.7						2490.7
269.067	1.9621	328.5	1.6006	34.1667	2.398	0.237915	6.085	0.0503527	6.055	0.119453	6.055		-0.000200667	2948.56	0.0131649	2948.56	0.0525034	2948.5	-0.0256297	2948.56		1.01747	2490.8						2490.8
269.733	1.9618	329.333	1.5997	35	2.4004	0.238271	6.09	0.0506689	6.06	0.118256	6.06		-0.000601907	2947.93	0.0145614	2947.93	0.0528861	2947.87	-0.0240242	2947.93		1.01747	2490.9						2490.9
270.4	1.9614	330.167	1.5987	35.8333	2.4032	0.240825	6.095	0.0510764	6.065	0.11737	6.065		-0.000434644	2947.29	0.0145592	2947.29	0.050208	2947.23	-0.017615	2947.29		1.01678	2491						2491
271.067	1.9614	331	1.5981	36.5	2.4057	0.237866	6.1	0.0517931	6.07	0.115514	6.07		-0.000367718	2946.66	0.0136523	2946.66	0.0503305	2946.6	-0.0192134	2946.66		1.01744	2491.1						2491.1
271.733	1.9611	331.833	1.5972	37.3333	2.4079	0.240679	6.105	0.0532967	6.075	0.114389	6.075		-0.000601628	2946.03	0.0142258	2946.03	0.0520804	2945.97	-0.0208113	2946.03		1.01703	2491.2						2491.2
272.4	1.9611	332.667	1.5966	38.1667	2.4104	0.242033	6.11	0.0537722	6.08	0.117125	6.08		-0.000200512	2945.39	0.0134836	2945.39	0.0520725	2945.33	-0.0192074	2945.39		1.0171	2491.3						2491.3
273.067	1.9608	333.5	1.5956	39	2.4128	0.241028	6.115	0.0533389	6.085	0.117029	6.085		-0.000267308	2944.76	0.0146324	2944.76	0.050177	2944.7	-0.0352082	2944.76		1.01801	2491.4						2491.4
273.733	1.9605	334.333	1.5944	39.8333	2.415	0.236755	6.12	0.0539525	6.09	0.116041	6.09		-0.0008018	2944.12	0.0140548	2944.12	0.0497138	2944.06	-0.0176014	2944.12		1.01771	2491.5						2491.5
274.4	1.9602	335.167	1.5935	40.6667	2.4172	0.232896	6.125	0.0548004	6.095	0.116951	6.095		-0.000300629	2943.49	0.0144635	2943.49	0.0524387	2943.43	-0.0287979	2943.49		1.01815	2491.6						2491.6
275.067	1.9602	336	1.5928	41.5	2.4197	0.228024	6.13	0.0551353	6.1	0.118142	6.1		-0.000367379	2942.85	0.0143791	2942.85	0.0528209	2942.8	-0.0271938	2942.85		1.01756	2491.7						2491.7
275.733	1.9599	336.833	1.5922	42.3333	2.4215	0.224368	6.135	0.0546715	6.105	0.118376	6.105		-0.000467501	2942.22	0.0141304	2942.22	0.0515769	2942.16	-0.020792	2942.22		1.01645	2491.8						2491.8
276.4	1.9599	337.667	1.5913	43.1667	2.4237	0.225762	6.14	0.0543858	6.11	0.121195	6.11		-0.000333877	2941.59	0.0147854	2941.59	0.0516991	2941.53	-0.0143923	2941.59		1.01718	2491.9						2491.9
277.067	1.9596	338.5	1.59	44	2.4255	0.232167	6.145	0.0539033	6.115	0.123554	6.115		-0.000400591	2940.95	0.0138797	2940.95	0.0526014	2940.89	-0.0207856	2940.95		1.0174	2492						2492
277.733	1.9593	339.333	1.5891	44.8333	2.4277	0.238814	6.15	0.0534232	6.12	0.125601	6.12		-0.000300397	2940.32	0.0146987	2940.32	0.0542186	2940.26	-0.0287757	2940.32		1.01762	2493.24						2493.24
278.4	1.9593	340	1.5882	45.6667	2.4296	0.242211	6.155	0.0522358	6.125	0.124817	6.125		-0.000266978	2939.68	0.0153533	2939.68	0.0533002	2939.62	-0.0191808	2939.68		1.015	2494.52						2494.52
279.067	1.959	340.833	1.5876	46.5	2.4314	0.239714	6.16	0.0510881	6.13	0.126912	6.13		-0.000300304	2939.05	0.0146121	2939.05	0.0541369	2938.99	-0.020776	2939.05		1.01214	2495.83						2495.83
279.733	1.9587	341.667	1.5863	47.3333	2.433	0.239293	6.165	0.0505893	6.135	0.129659	6.135		-0.000433706	2938.41	0.0143636	2938.41	0.0549732	2938.35	-0.017577	2938.41		1.00819	2497.19						2497.19
280.4	1.9583	342.5	1.5854	48.1667	2.4352	0.238271	6.17	0.050779	6.14	0.131665	6.14		-0.000333568	2937.78	0.0149358	2937.78	0.0523659	2937.72	-0.0207696	2937.78		1.00278	2498.58						2498.58
281.067	1.9583	343.333	1.5845	49	2.4367	0.231915	6.175	0.0512732	6.145	0.133646	6.145		-0.000233462	2937.14	0.0154258	2937.14	0.0532023	2937.08	-0.019169	2937.14		0.999428	2500						2500
281.733	1.958	344.167	1.5835	49.8333	2.4386	0.232532	6.18	0.0507673	6.15	0.13446	6.15		-0.000233425	2936.51	0.0149312	2936.51	0.0537786	2936.45	-0.0271518	2936.51		0.99807	2501.47						2501.47
282.4	1.9577	345	1.5826	50.6667	2.4401	0.236836	6.185	0.0502989	6.155	0.133281	6.155		-0.000300072	2935.87	0.015339	2935.87	0.0536405	2935.81	-0.019163	2935.87		1.00028	2502.97						2502.97
283.067	1.9577	345.833	1.582	51.5	2.4417	0.240947	6.19	0.0498843	6.16	0.131575	6.16		-0.000600052	2935.24	0.0148446	2935.24	0.0522037	2935.18	-0.0207568	2935.24		0.999557	2504.51						2504.51
283.733	1.9574	346.667	1.5811	52.3333	2.4435	0.239674	6.195	0.0495517	6.165	0.130019	6.165		-0.000466635	2934.6	0.0138583	2934.6	0.0535589	2934.54	-0.02235	2934.6		0.999109	2506.09						2506.09
284.4	1.9571	347.5	1.5801	53.1667	2.4451	0.238766	6.2	0.0494557	6.17	0.127906	6.17		-0.00016663	2933.97	0.01484	2933.97	0.0532261	2933.91	-0.0239427	2933.97		0.999108	2507.7						2507.7
285.067	1.9571	348.333	1.5792	54	2.4463	0.238312	6.205	0.0492051	6.175	0.126403	6.175		-0.000399849	2933.33	0.0155755	2933.33	0.0539968	2933.27	-0.0271309	2933.33		0.995527	2509.35						2509.35
285.733	1.9568	349.167	1.5783	54.8333	2.4479	0.242325	6.21	0.0490903	6.18	0.122745	6.18		-0.000399787	2932.69	0.0167206	2932.69	0.0567138	2932.63	-0.0287224	2932.69		0.996424	2511.04						2511.04
286.4	1.9565	350	1.5776	55.6667	2.4497	0.246273	6.215	0.0497016	6.185	0.121105	6.185		-0.000366415	2932.06	0.0154887	2932.06	0.0541098	2932	-0.0175498	2932.06		0.996087	2512.77						2512.77
287.067	1.9565	350.833	1.5767	56.5	2.4513	0.24774	6.22	0.0501771	6.19	0.121872	6.19		-0.000366359	2931.42	0.0158141	2931.42	0.0531284	2931.36	-0.0207375	2931.42		0.996226	2514.53						2514.53
287.733	1.9562	351.667	1.5761	57.3333	2.4525	0.24924	6.225	0.0510811	6.195	0.122871	6.195		-0.000399603	2930.79	0.0146647	2930.79	0.0558443	2930.73	-0.0207343	2930.79		0.994477	2516.33						2516.33
288.4	1.9559	352.5	1.5752	58.1667	2.4541	0.252831	6.23	0.052751	6.2	0.119184	6.2		-0.000399541	2930.15	0.0142529	2930.15	0.052204	2930.09	-0.0175417	2930.15		0.994052	2518.17						2518.17
289.067	1.9559	353.333	1.5742	59	2.4556	0.253885	6.235	0.0527651	6.205	0.119788	6.205		-0.000299609	2929.51	0.0153154	2929.51	0.0557622	2929.45	-0.0207279	2929.51		0.989462	2520.05						2520.05
289.733	1.9556	354.167	1.5736	59.8333	2.4575	0.251234	6.24	0.0523857	6.21	0.123548	6.21		-0.000465987	2928.88	0.0154768	2928.88	0.0538086	2928.82	-0.0207247	2928.88		0.999373	2521.96						2521.96
290.4	1.9556	355	1.5727	60.6667	2.4587	0.245243	6.245	0.053285	6.215	0.123494	6.215		-0.000299516	2928.24	0.0144919	2928.24	0.0562636	2928.18	-0.0143456	2928.24		0.998794	2523.91						2523.91
291.067	1.9552	355.833	1.5721	61.5	2.4603	0.245503	6.25	0.0548331	6.22	0.124487	6.22		-0.000366019	2927.6	0.0162088	2927.6	0.0552827	2927.54	-0.0254995	2927.6		0.997534	2525.9						2525.9
291.733	1.9549	356.667	1.5708	62.3333	2.4615	0.244757	6.255	0.0556248	6.225	0.124643	6.225		-0.000365963	2926.97	0.0149785	2926.97	0.0568293	2926.91	-0.0223086	2926.97		1.00053	2527.92						2527.92
292.4	1.9549	357.5	1.5702	63.1667	2.4631	0.24684	6.26	0.0556459	6.23	0.122494	6.23		-0.000365906	2926.33	0.0162856	2926.33	0.0573389	2926.27	-0.0223051	2926.33		1.00333	2529.98						2529.98
293.067	1.9543	358.333	1.5693	64	2.4646	0.250861	6.265	0.0550767	6.235	0.122578	6.235		-0.000465626	2925.69	0.0151375	2925.69	0.0542854	2925.63	-0.0223017	2925.69		1.0049	2532.08						2532.08
293.733	1.9543	359.167	1.5683	64.8333	2.4662	0.25091	6.27	0.0561705	6.24	0.122799	6.24		-0.000532062	2925.06	0.0167714	2925.06	0.0582279	2925	-0.0207055	2925.06		1.0081	2534.22						2534.22
294.4	1.954	360	1.5674	65.6667	2.4674	0.25091	6.275	0.0566342	6.245	0.12086	6.245		-0.000498732	2924.42	0.0156236	2924.42	0.0572475	2924.36	-0.0159248	2924.42		1.00945	2536.39						2536.39
295.067	1.9537	360.833	1.5665	66.5	2.4689	0.251242	6.28	0.055962	6.25	0.121494	6.25		-0.000265949	2923.78	0.0155394	2923.78	0.0571092	2923.72	-0.0206991	2923.78		1.01159	2538.61						2538.61
295.733	1.9537	361.667	1.5656	67.3333	2.4702	0.247935	6.285	0.0559082	6.255	0.121943	6.255		-0.000398862	2923.14	0.0157006	2923.14	0.0575535	2923.09	-0.0254719	2923.14		1.01726	2540.86						2540.86
296.4	1.9534	362.5	1.5649	68.1667	2.4714	0.246151	6.29	0.0547395	6.26	0.121842	6.26		-0.0003988	2922.51	0.0144717	2922.51	0.0576741	2922.45	-0.0254679	2922.51		1.01354	2543.14						2543.14
297.067	1.9531	363.333	1.5643	69	2.4733	0.248721	6.295	0.0540603	6.265	0.122177	6.265		-0.000332282	2921.87	0.015614	2921.87	0.0583771	2921.81	-0.022281	2921.87		1.0117	2545.47						2545.47
297.733	1.9528	364.167	1.5631	69.8333	2.4745	0.245568	6.3	0.0533717	6.27	0.121955	6.27		-0.000299008	2921.23	0.0156116	2921.23	0.0554561	2921.17	-0.0238688	2921.23		1.0089	2547.83						2547.83
298.4	1.9528	365	1.5625	70.6667	2.4758	0.245859	6.305	0.0534232	6.275	0.119746	6.275		-0.000498269	2920.59	0.0170802	2920.59	0.0585532	2920.54	-0.0238651	2920.59		1.00616	2550.22						2550.22
298.933	1.9525	365.833	1.5615	71.5	2.4773	0.246751	6.31	0.0540439	6.28	0.119046	6.28		-0.000398554	2919.96	0.0157702	2919.96	0.0566681	2919.9	-0.0286337	2919.96		1.00465	2552.66						2552.66
299.6	1.9521	366.667	1.5606	72.3333	2.4786	0.243071	6.315	0.0534068	6.285	0.120692	6.285		-0.000398492	2919.32	0.0160128	2919.32	0.0560773	2919.26	-0.0270388	2919.32		0.999574	2555.13						2555.13
300.267	1.9521	367.5	1.5597	73.1667	2.4801	0.241757	6.32	0.0536082	6.29	0.119076	6.29		-0.000166013	2918.68	0.0159287	2918.68	0.0580086	2918.62	-0.0111319	2918.68		1.00275	2557.64						2557.64
300.933	1.9518	368.333	1.5587	74	2.4817	0.243281	6.325	0.0537886	6.295	0.117514	6.295		-3.31974e-05	2918.04	0.0158445	2918.04	0.0559953	2917.98	-0.0190803	2918.04		0.997277	2560.19						2560.19
301.6	1.9515	369.167	1.5581	74.8333	2.4829	0.24012	6.33	0.0546458	6.3	0.118196	6.3		-0.000497884	2917.41	0.0151888	2917.41	0.0585078	2917.35	-0.0174876	2917.41		0.997233	2562.78						2562.78
302.267	1.9515	370	1.5572	75.6667	2.4841	0.237274	6.335	0.0541422	6.305	0.116759	6.305		-0.000365059	2916.77	0.0150232	2916.77	0.0563011	2916.71	-0.0206639	2916.77		0.994249	2565.4						2565.4
302.933	1.9512	370.833	1.5566	76.5	2.4857	0.239131	6.34	0.0556599	6.31	0.118489	6.31		-0.000597276	2916.13	0.0160004	2916.13	0.0571972	2916.07	-0.0286072	2916.13		0.992795	2568.06						2568.06
303.6	1.9509	371.667	1.555	77.3333	2.4869	0.23926	6.345	0.0565991	6.315	0.119866	6.315		-0.000298592	2915.49	0.0164061	2915.49	0.0575114	2915.43	-0.0286027	2915.49		0.992824	2570.75						2570.75
304.267	1.9506	372.5	1.5541	78.1667	2.4888	0.237825	6.35	0.0574516	6.32	0.120112	6.32		-0.000431233	2914.85	0.0149346	2914.85	0.0577609	2914.79	-0.0158879	2914.85		0.991568	2573.49						2573.49
304.933	1.9506	373.333	1.5531	79	2.49	0.238741	6.355	0.0568099	6.325	0.120171	6.325		-0.000398	2914.21	0.0177066	2914.21	0.0587211	2914.15	-0.0254168	2914.21		0.986759	2576.26						2576.26
305.6	1.9503	374.167	1.5519	79.8333	2.4916	0.23999	6.36	0.0567888	6.33	0.119669	6.33		-0.000464261	2913.57	0.016888	2913.57	0.058389	2913.51	-0.0254129	2913.57		0.992304	2579.07						2579.07
306.267	1.9503	375	1.551	80.6667	2.4928	0.248518	6.365	0.0565733	6.335	0.120357	6.335		-0.000265251	2912.94	0.0160696	2912.94	0.0607049	2912.88	-0.0238209	2912.94		0.992466	2581.92						2581.92
306.933	1.95	375.833	1.55	81.5	2.4944	0.249467	6.37	0.0565195	6.34	0.122201	6.34		-0.000397815	2912.3	0.0163118	2912.3	0.0588876	2912.24	-0.025405	2912.3		0.994718	2584.8						2584.8
307.6	1.9497	376.667	1.5491	82.3333	2.4962	0.254712	6.375	0.0561681	6.345	0.122889	6.345		-0.000331461	2911.66	0.0150861	2911.66	0.0579746	2911.6	-0.0285762	2911.66		0.991211	2587.72						2587.72
308.267	1.9497	377.5	1.5479	83.1667	2.4975	0.258166	6.38	0.0554913	6.35	0.122063	6.35		-0.000231987	2911.02	0.0163068	2911.02	0.0589338	2910.96	-0.0190478	2911.02		0.992911	2590.68						2590.68
308.933	1.9494	378.333	1.5466	84	2.499	0.264692	6.385	0.0566014	6.355	0.121608	6.355		-0.000132543	2910.38	0.0180977	2910.38	0.0598928	2910.32	-0.0158707	2910.38		0.994548	2593.67						2593.67
309.6	1.949	379.167	1.5457	84.8333	2.5006	0.261141	6.39	0.0571425	6.36	0.120602	6.36		-0.000198784	2909.74	0.0160572	2909.74	0.0573668	2909.68	-0.0269761	2909.74		1.00233	2596.71						2596.71
310.267	1.949	380	1.5448	85.6667	2.5021	0.261198	6.395	0.0565499	6.365	0.117274	6.365		-0.000198754	2909.1	0.0147508	2909.1	0.0590356	2909.04	-0.0301451	2909.1		1.00185	2599.78						2599.78
310.933	1.9487	380.833	1.5438	86.5	2.504	0.265178	6.4	0.056838	6.37	0.116149	6.37		-0.000231844	2908.46	0.0162152	2908.46	0.0592199	2908.4	-0.0126907	2908.46		0.999785	2602.89						2602.89
311.6	1.9487	381.667	1.5429	87.3333	2.5055	0.271437	6.405	0.0568333	6.375	0.116239	6.375		-0.000264922	2907.82	0.0172718	2907.82	0.0597267	2907.76	-0.0190331	2907.82		1.00564	2606.03						2606.03
312.267	1.9484	382.5	1.5417	88.1667	2.5071	0.273196	6.41	0.0574867	6.38	0.117526	6.38		-0.000264882	2907.18	0.0179208	2907.18	0.0595886	2907.12	-0.0174443	2907.18		1.00377	2609.21						2609.21
312.933	1.9481	383.333	1.5407	89	2.5089	0.275466	6.415	0.0580957	6.385	0.117095	6.385		-0.000297945	2906.54	0.0185696	2906.54	0.0595148	2906.48	-0.0253696	2906.54		1.00505	2612.43						2612.43
313.6	1.9481	384.167	1.5401	89.8333	2.5105	0.274331	6.42	0.0584236	6.39	0.11379	6.39		-0.000562699	2905.9	0.0162866	2905.9	0.0612463	2905.84	-0.0253657	2905.9		1.0017	2615.69						2615.69
314.267	1.9478	385	1.5389	90.6667	2.5127	0.272126	6.425	0.0572642	6.395	0.11291	6.395		-0.000496423	2905.26	0.0166098	2905.26	0.0616236	2905.2	-0.0253618	2905.26		1.00552	2618.98						2618.98
314.933	1.9478	385.833	1.538	91.5	2.5145	0.27519	6.43	0.0576765	6.4	0.11558	6.4		-0.000496346	2904.62	0.0182354	2904.62	0.060454	2904.56	-0.0190184	2904.62		1.00426	2622.32						2622.32
315.6	1.9475	386.667	1.537	92.3333	2.5164	0.27352	6.435	0.0578872	6.405	0.114814	6.405		-0.000297761	2903.98	0.0176628	2903.98	0.0583826	2903.92	-0.0269386	2903.98		1.00027	2625.68						2625.68
316.267	1.9472	387.5	1.5361	93.1667	2.5182	0.274769	6.44	0.0589107	6.41	0.114503	6.41		-0.000297715	2903.34	0.0167648	2903.34	0.0596621	2903.28	-0.0190125	2903.34		1.00334	2629.09						2629.09
316.933	1.9466	388.333	1.5352	94	2.5204	0.273877	6.445	0.0589131	6.415	0.119004	6.415		-0.000264594	2902.7	0.0181455	2902.7	0.0638401	2902.64	-0.00950478	2902.7		0.999853	2632.53						2632.53
317.6	1.9466	389.167	1.5342	94.8333	2.5226	0.269361	6.45	0.0581308	6.42	0.119495	6.42		-0.000264554	2902.06	0.0176546	2902.06	0.0604166	2902	-0.0253422	2902.06		0.997069	2636.02						2636.02
318.267	1.9463	390	1.533	95.6667	2.5248	0.273934	6.455	0.0571471	6.425	0.12062	6.425		-0.000330641	2901.42	0.0197668	2901.42	0.0622748	2901.36	-0.0332564	2901.42		0.998958	2639.53						2639.53
318.933	1.9463	390.833	1.5318	96.5	2.5269	0.279138	6.46	0.0574071	6.43	0.121464	6.43		-0.000198354	2900.78	0.0165105	2900.78	0.0593031	2900.72	-0.0253343	2900.78		1.00068	2643.09						2643.09
319.6	1.9459	391.667	1.5308	97.3333	2.5294	0.281976	6.465	0.0558379	6.435	0.119028	6.435		-0.000297484	2900.14	0.0165892	2900.14	0.0597447	2900.08	-0.0205809	2900.14		1.00814	2646.68						2646.68
320.267	1.9459	392.5	1.5299	98.1667	2.5319	0.285073	6.47	0.0556505	6.44	0.120495	6.44		-0.000495731	2899.5	0.0189446	2899.5	0.0601217	2899.44	-0.0205778	2899.5		0.998941	2650.31						2650.31
320.933	1.9456	393.333	1.529	99	2.5344	0.286143	6.475	0.0557114	6.445	0.122039	6.445		-0.000264349	2898.86	0.0156898	2898.86	0.0628154	2898.8	-0.0253225	2898.86		1.00652	2653.98						2653.98
321.6	1.9453	394.167	1.528	99.8333	2.5372	0.289945	6.48	0.0557583	6.45	0.120626	6.45		-0.000297346	2898.21	0.0165815	2898.21	0.0606821	2898.15	-0.0237362	2898.21		1.00913	2657.69						2657.69
322.267	1.945	395	1.5271	100.667	2.5399	0.289142	6.485	0.0578826	6.455	0.119507	6.455		-0.000561567	2897.57	0.0164977	2897.57	0.0624743	2897.51	-0.0205682	2897.57		1.00176	2661.43						2661.43
322.933	1.945	395.833	1.5259	101.5	2.5427	0.284392	6.49	0.0603277	6.46	0.119375	6.46		-0.000132113	2896.93	0.0174702	2896.93	0.0625289	2896.87	-0.020565	2896.93		1.00268	2665.21						2665.21
323.6	1.9447	396.667	1.5249	102.333	2.5461	0.283573	6.495	0.0613067	6.465	0.116747	6.465		-0.000132093	2896.29	0.0186862	2896.29	0.0637414	2896.23	-0.0237252	2896.29		1.00717	2669.03						2669.03
324.267	1.9444	397.5	1.5234	103.167	2.5492	0.282576	6.5	0.0635762	6.47	0.115275	6.47		-0.000231126	2895.65	0.0168962	2895.65	0.0663038	2895.59	-0.0158143	2895.65		1.00461	2672.88						2672.88
324.933	1.9441	398.333	1.5221	104	2.553	0.279455	6.505	0.0638057	6.475	0.11558	6.475		-0.000132052	2895.01	0.0166499	2895.01	0.0606352	2894.95	-0.0189743	2895.01		1.00569	2676.77						2676.77
325.6	1.9441	399.167	1.5212	104.833	2.5564	0.278725	6.51	0.0641968	6.48	0.115005	6.48		-0.000363085	2894.37	0.0172157	2894.37	0.0620401	2894.31	-0.0252951	2894.37		1.00752	2680.7						2680.7
326.267	1.9438	400	1.5203	105.667	2.5604	0.279147	6.515	0.0645669	6.485	0.118094	6.485		-0.000396032	2893.72	0.0178626	2893.72	0.062352	2893.66	-0.0284526	2893.72		1.00221	2684.67						2684.67
326.933	1.9435	400.833	1.5194	106.5	2.5644	0.281587	6.52	0.0625621	6.49	0.119435	6.49		-0.000296979	2893.08	0.0176975	2893.08	0.0633064	2893.02	-0.0205459	2893.08		1.0083	2688.67						2688.67
327.6	1.9435	401.667	1.5181	107.167	2.5688	0.281854	6.525	0.0624965	6.495	0.117933	6.495		-0.000296932	2892.44	0.01875	2892.44	0.0636822	2892.38	-0.0205427	2892.44		1.00784	2692.71						2692.71
328.267	1.9432	402.5	1.5169	108	2.5734	0.278571	6.53	0.0630258	6.5	0.11901	6.5		-0.000263899	2891.8	0.0172862	2891.8	0.0643147	2891.74	-0.0205395	2891.8		1.00523	2696.79						2696.79
328.933	1.9432	403.333	1.5156	108.833	2.5784	0.276779	6.535	0.0628033	6.505	0.121626	6.505		-0.000197894	2891.16	0.0179327	2891.16	0.0652684	2891.1	-0.0315944	2891.16		1.01181	2700.91						2700.91
329.6	1.9428	404.167	1.515	109.667	2.584	0.279082	6.54	0.0617962	6.51	0.121716	6.51		-6.59543e-05	2890.51	0.0186601	2890.51	0.0663502	2890.45	-0.0157947	2890.51		1.00404	2705.06						2705.06
330.267	1.9425	405	1.5141	110.5	2.5899	0.28063	6.545	0.0612458	6.515	0.121291	6.515		-9.89163e-05	2889.87	0.0181705	2889.87	0.0630004	2889.81	-0.0268469	2889.87		1.00591	2709.25						2709.25
330.933	1.9425	405.833	1.5132	111.333	2.5961	0.276966	6.55	0.0611217	6.52	0.125673	6.52		-0.000164834	2889.23	0.0178433	2889.23	0.0657518	2889.17	-0.0142109	2889.23		1.00342	2713.48						2713.48
331.6	1.9422	406.667	1.5122	112.167	2.6029	0.275393	6.555	0.0612341	6.525	0.128738	6.525		-0.000428504	2888.59	0.0193813	2888.59	0.0674108	2888.53	-0.0236811	2888.59		1.00097	2717.74						2717.74
332.267	1.9419	407.5	1.5113	113	2.6106	0.276382	6.56	0.0605736	6.53	0.129636	6.53		-0.000527307	2887.94	0.0171891	2887.94	0.0643834	2887.88	-0.0205204	2887.94		1.00325	2722.05						2722.05
332.933	1.9419	408.333	1.5104	113.833	2.619	0.277225	6.565	0.0602059	6.535	0.131934	6.535		-0.000461322	2887.3	0.0175107	2887.3	0.0664913	2887.24	-0.025252	2887.3		1.00621	2726.39						2726.39
333.6	1.9416	409.167	1.5091	114.667	2.6283	0.268802	6.57	0.0603441	6.54	0.134514	6.54		-0.00046125	2886.66	0.0168595	2886.66	0.0662243	2886.6	-0.0284041	2886.66		1.01033	2730.76						2730.76
334.267	1.9413	409.833	1.5079	115.5	2.6385	0.266532	6.575	0.0614894	6.545	0.137328	6.545		-0.000395297	2886.01	0.0178294	2886.01	0.0643533	2885.95	-0.0236664	2886.01		1.01525	2735.18						2735.18
334.933	1.9413	410.667	1.507	115.5	2.6385	0.262673	6.58	0.0626956	6.55	0.138585	6.55		-0.000362299	2885.37	0.0184749	2885.37	0.0648567	2885.31	-0.0173527	2885.37		1.00927	2739.63						2739.63
335.6	1.941	411.5	1.5057	116.333	2.6488	0.264108	6.585	0.0664218	6.555	0.139219	6.555		-0.000230518	2884.73	0.0177429	2884.73	0.0656163	2884.67	-0.0220818	2884.73		1.01344	2744.12						2744.12
336.267	1.941	412.333	1.5048	116.333	2.6506	0.265665	6.59	0.065759	6.56	0.136759	6.56		-0.000197556	2884.08	0.0186312	2884.08	0.0638104	2884.02	-0.0220784	2884.08		1.01638	2748.64						2748.64
336.933	1.9407	413.167	1.5039	117	2.6609	0.267027	6.595	0.0660049	6.565	0.136047	6.565		-0.000197526	2883.44	0.0178994	2883.44	0.0648905	2883.38	-0.0157678	2883.44		1.02657	2753.21						2753.21
337.6	1.9404	414	1.5029	117.167	2.6646	0.267359	6.6	0.0651852	6.57	0.133167	6.57		-0.000263327	2882.8	0.0189493	2882.8	0.06456	2882.74	-0.0173419	2882.8		1.03817	2757.81						2757.81
338.267	1.9401	414.833	1.5017	117.833	2.6748	0.269532	6.605	0.0648198	6.575	0.132545	6.575		-0.000493661	2882.15	0.0188654	2882.15	0.0665372	2882.09	-0.0236444	2882.15		1.04357	2762.45						2762.45
338.8	1.9397	415.667	1.5008	118	2.6807	0.27048	6.61	0.0651196	6.58	0.133748	6.58		-0.000329056	2881.51	0.0187816	2881.51	0.0667831	2881.45	-0.0189126	2881.51		1.05026	2767.12						2767.12
339.467	1.9397	416.5	1.4995	118.5	2.6909	0.268348	6.615	0.0653656	6.585	0.134802	6.585		-0.000263204	2880.87	0.0199928	2880.87	0.0682467	2880.81	-0.0283645	2880.87		1.05107	2771.84						2771.84
340.133	1.9394	417.333	1.4983	118.833	2.7002	0.270796	6.62	0.0665062	6.59	0.134095	6.59		-0.000493431	2880.22	0.0198278	2880.22	0.0656092	2880.16	-0.0126045	2880.22		1.04782	2776.59						2776.59
340.8	1.9394	418.167	1.4977	119.167	2.7105	0.277525	6.625	0.0659956	6.595	0.135496	6.595		-0.000427574	2879.58	0.0178018	2879.58	0.0664317	2879.52	-0.0267804	2879.58		1.05544	2781.38						2781.38
341.467	1.9391	419	1.4964	119.5	2.7207	0.280792	6.63	0.0661338	6.6	0.134903	6.6		-0.000295967	2878.93	0.0190126	2878.93	0.0669339	2878.87	-0.0267762	2878.93		1.05745	2786.2						2786.2
342.133	1.9385	419.833	1.4952	119.667	2.7253	0.281773	6.635	0.0640891	6.605	0.129767	6.605		-0.000263041	2878.29	0.0190906	2878.29	0.0657708	2878.23	-0.0236224	2878.29		1.06107	2791.06						2791.06
342.8	1.9385	420.667	1.4939	120	2.7353	0.288242	6.64	0.0642648	6.61	0.129282	6.61		-0.000295875	2877.65	0.0190876	2877.65	0.0656325	2877.59	-0.00944748	2877.65		1.05836	2795.96						2795.96
343.467	1.9382	421.5	1.4927	120.333	2.7455	0.290829	6.645	0.065389	6.615	0.126361	6.615		-0.000361569	2877	0.0181951	2877	0.0668387	2876.94	-0.0267638	2877		1.05785	2800.9						2800.9
344.133	1.9379	422.333	1.4911	120.5	2.7557	0.295531	6.65	0.0658504	6.62	0.128845	6.62		-0.000230054	2876.36	0.019486	2876.36	0.0659322	2876.3	-0.0299078	2876.36		1.05621	2805.88						2805.88
344.8	1.9379	423.167	1.4899	120.5	2.7585	0.29506	6.655	0.0654264	6.625	0.13009	6.625		-0.000131439	2875.71	0.0185128	2875.71	0.067394	2875.65	-0.0283293	2875.71		1.05603	2810.89						2810.89
345.467	1.9376	424	1.4887	120.833	2.7687	0.293172	6.66	0.0665225	6.63	0.129127	6.63		-0.000328546	2875.07	0.0193991	2875.07	0.0656558	2875.01	-0.0314721	2875.07		1.05859	2815.94						2815.94
346.133	1.9373	424.833	1.4874	121	2.7787	0.292012	6.665	0.06478	6.635	0.129444	6.635		-0.000427044	2874.42	0.0176989	2874.42	0.0683329	2874.36	-0.0283205	2874.42		1.0602	2821.02						2821.02
346.8	1.937	425.667	1.4862	121.167	2.7889	0.29151	6.67	0.063171	6.64	0.127786	6.64		-0.000328444	2873.78	0.018989	2873.78	0.0680663	2873.72	-0.026743	2873.78		1.06228	2826.15						2826.15
347.467	1.937	426.5	1.4853	121.333	2.7991	0.288551	6.675	0.0630914	6.645	0.124966	6.645		-0.000623947	2873.13	0.0196324	2873.13	0.0678638	2873.07	-0.025166	2873.13		1.0648	2831.31						2831.31
348.133	1.9366	427.333	1.4837	121.333	2.8031	0.286751	6.68	0.0627049	6.65	0.122811	6.65		-0.000492513	2872.49	0.0191447	2872.49	0.0660627	2872.43	-0.0204442	2872.49		1.0631	2836.51						2836.51
348.8	1.9363	428.167	1.4828	121.5	2.8131	0.284092	6.685	0.0639556	6.655	0.122859	6.655		-0.000328292	2871.84	0.019384	2871.84	0.0708481	2871.78	-0.0141515	2871.84		1.0591	2841.74						2841.74
349.467	1.936	429	1.4818	121.667	2.8233	0.284157	6.69	0.0652812	6.66	0.12499	6.66		-0.000295416	2871.2	0.0186542	2871.2	0.0690469	2871.14	-0.02201	2871.2		1.05435	2847.02						2847.02
350.133	1.936	429.833	1.4809	121.833	2.8335	0.283062	6.695	0.0655295	6.665	0.128313	6.665		-0.000361009	2870.55	0.0185706	2870.55	0.069292	2870.49	-0.0188628	2870.55		1.05377	2852.33						2852.33
350.8	1.9357	430.667	1.48	122	2.8435	0.289159	6.7	0.0660213	6.67	0.127139	6.67		-0.000360952	2869.91	0.0189714	2869.91	0.0688339	2869.85	-0.0172882	2869.91		1.0524	2857.67						2857.67
351.467	1.9354	431.5	1.4787	122.167	2.8537	0.29005	6.705	0.0665975	6.675	0.128049	6.675		-0.000459323	2869.26	0.0190491	2869.26	0.070868	2869.2	-0.0251425	2869.26		1.04317	2863.06						2863.06
352.133	1.9354	432.333	1.4775	122.167	2.8627	0.289134	6.71	0.0658738	6.68	0.131521	6.68		-0.00036084	2868.61	0.0197725	2868.61	0.0691958	2868.55	-0.0267098	2868.61		1.03479	2868.48						2868.48
352.8	1.9351	433.167	1.476	122.333	2.8729	0.289483	6.715	0.0658082	6.685	0.133257	6.685		-0.000295187	2867.97	0.0192853	2867.97	0.0704627	2867.91	-0.0251348	2867.97
353.467	1.9348	434	1.4747	122.5	2.8831	0.287099	6.72	0.0667802	6.69	0.13704	6.69		-3.27935e-05	2867.32	0.0200891	2867.32	0.0700046	2867.26	-0.0298429	2867.32
354.133	1.9345	434.833	1.4735	122.667	2.8934	0.289985	6.725	0.0672322	6.695	0.13795	6.695		-0.000229519	2866.68	0.0182307	2866.68	0.0676947	2866.62	-0.0266974	2866.68
354.8	1.9345	435.667	1.4725	122.667	2.9036	0.286046	6.73	0.0674641	6.7	0.139674	6.7		-0.0003934	2866.03	0.0181472	2866.03	0.0718985	2865.97	-0.0219827	2866.03
355.467	1.9342	436.5	1.4713	122.833	2.9138	0.283776	6.735	0.0685719	6.705	0.14156	6.705		-0.000295004	2865.38	0.0205636	2865.38	0.0689506	2865.32	-0.0235492	2865.38
356.133	1.9339	437.333	1.4704	123	2.9241	0.281392	6.74	0.0685274	6.71	0.139141	6.71		-0.000294958	2864.74	0.018464	2864.74	0.073089	2864.68	-0.0141273	2864.74
356.8	1.9339	438.167	1.4691	123	2.9278	0.283905	6.745	0.0687616	6.715	0.137016	6.715		-0.000196608	2864.09	0.0207991	2864.09	0.0690568	2864.03	-0.0235419	2864.09
357.467	1.9335	439	1.4682	123.167	2.938	0.282495	6.75	0.0700146	6.72	0.13637	6.72		-0.000425918	2863.44	0.0199898	2863.44	0.0709605	2863.39	-0.0266766	2863.44
358.133	1.9332	439.833	1.467	123.333	2.9482	0.282673	6.755	0.0724082	6.725	0.136969	6.725		-0.000360336	2862.8	0.0202284	2862.8	0.0712047	2862.74	-0.0235346	2862.8
358.8	1.9329	440.667	1.4663	123.5	2.9582	0.282511	6.76	0.0745068	6.73	0.134622	6.73		-0.000425786	2862.15	0.0186943	2862.15	0.0706195	2862.09	-0.0266684	2862.15
359.467	1.9329	441.5	1.4651	123.5	2.9684	0.282203	6.765	0.0755396	6.735	0.134287	6.735		-0.000392972	2861.5	0.0204639	2861.5	0.0707999	2861.45	-0.0203903	2861.5
360.133	1.9326	442.333	1.4642	123.667	2.9786	0.283703	6.77	0.0749002	6.74	0.134712	6.74		-0.000261941	2860.86	0.0208634	2860.86	0.0704063	2860.8	-0.0250919	2860.86
360.8	1.9323	443.167	1.4632	123.833	2.9889	0.284513	6.775	0.0757926	6.745	0.134221	6.745		-0.0002619	2860.21	0.0183634	2860.21	0.0707779	2860.15	-0.0282239	2860.21
361.467	1.9323	444	1.4623	124	2.9991	0.279738	6.78	0.0773711	6.75	0.135634	6.75		-0.000392789	2859.56	0.019488	2859.56	0.0710857	2859.5	-0.0282196	2859.56
362.133	1.932	444.833	1.4608	124	3	0.281579	6.785	0.0779965	6.755	0.134101	6.755		-0.000360001	2858.92	0.0202901	2858.92	0.0694173	2858.86	-0.0313502	2858.92
362.8	1.9317	445.667	1.4592	NaN	NaN	0.284205	6.79	0.0793104	6.76	0.134508	6.76		-9.81665e-05	2858.27	0.0199649	2858.27	0.0702987	2858.21	-0.0203744	2858.27
363.467	1.9317	446.5	1.4577	NaN	NaN	0.288786	6.795	0.0791933	6.765	0.13446	6.765		-0.000327172	2857.62	0.0207668	2857.62	0.0721358	2857.56	-0.0172372	2857.62
364.133	1.9314	447.333	1.4567			0.293269	6.8	0.0800927	6.77	0.135957	6.77		-0.000261697	2856.97	0.0218902	2856.97	0.0715513	2856.91	-0.0188013	2856.97
364.8	1.9311	448.167	1.4558			0.293528	6.805	0.0810599	6.775	0.136753	6.775		-0.000523312	2856.33	0.0205189	2856.33	0.0721133	2856.27	-0.0250646	2856.33
365.467	1.9304	449	1.4546			0.288242	6.81	0.0814487	6.78	0.138968	6.78		-0.000425125	2855.68	0.0214812	2855.68	0.0714016	2855.62	-0.0250607	2855.68
366.133	1.9304	449.833	1.4533			0.287124	6.815	0.0821045	6.785	0.140596	6.785		-0.000425058	2855.03	0.0202712	2855.03	0.07432	2854.97	-0.0250568	2855.03
366.8	1.9301	450.667	1.4518			0.286362	6.82	0.0826104	6.79	0.139309	6.79		-0.000424992	2854.38	0.0206702	2854.38	0.0730986	2854.32	-0.0172239	2854.38
367.467	1.9298	451.5	1.4505			0.288648	6.825	0.0836854	6.795	0.143074	6.795		-0.000424926	2853.73	0.019702	2853.73	0.0748061	2853.68	-0.0234834	2853.73
368.133	1.9298	452.333	1.4493			0.288072	6.83	0.0832381	6.8	0.144481	6.8		-0.000457543	2853.09	0.0192969	2853.09	0.072312	2853.03	-0.0250451	2853.09
368.8	1.9295	453.167	1.4481			0.288024	6.835	0.0830554	6.805	0.142757	6.805		-0.000457471	2852.44	0.0209822	2852.44	0.0737646	2852.38	-0.0250412	2852.44
369.467	1.9292	454	1.4468			0.28868	6.84	0.0821959	6.81	0.140602	6.81		-0.000261371	2851.79	0.021622	2851.79	0.0731804	2851.73	-0.0203428	2851.79
370.133	1.9289	454.833	1.4456			0.288859	6.845	0.0818609	6.815	0.143056	6.815		-0.000522661	2851.14	0.0206541	2851.14	0.0738052	2851.08	-0.0140813	2851.14
370.8	1.9286	455.667	1.444			0.291704	6.85	0.081704	6.82	0.144852	6.82		-0.00026129	2850.49	0.0201688	2850.49	0.0723942	2850.43	-0.0187722	2850.49
371.467	1.9286	456.5	1.4425			0.288421	6.855	0.0812754	6.825	0.147253	6.825		-0.000457187	2849.84	0.0220134	2849.84	0.072383	2849.79	-0.0218974	2849.84
372.133	1.9283	457.333	1.4409			0.29185	6.86	0.0806829	6.83	0.149701	6.83		-0.000555069	2849.2	0.0212067	2849.2	0.0752336	2849.14	-0.021894	2849.2
372.8	1.928	458.167	1.4394			0.300841	6.865	0.0802285	6.835	0.149378	6.835		-0.000359107	2848.55	0.0199988	2848.55	0.0746497	2848.49	-0.0234542	2848.55
373.467	1.928	459	1.4381			0.306629	6.87	0.0797835	6.84	0.151335	6.84		-0.000522256	2847.9	0.0221639	2847.9	0.0750195	2847.84	-0.0140703	2847.9
374.133	1.9277	459.833	1.4372			0.307845	6.875	0.0800552	6.845	0.155771	6.845		-0.00055481	2847.25	0.0226421	2847.25	0.0732915	2847.19	-0.023447	2847.25
374.8	1.9273	460.667	1.4353			0.313009	6.88	0.0806173	6.85	0.156178	6.85		-0.0004242	2846.6	0.0232006	2846.6	0.0759495	2846.54	-0.0171918	2846.6
375.467	1.9273	461.5	1.4341			0.314209	6.885	0.0823879	6.855	0.157639	6.855		-0.000358883	2845.95	0.0210297	2845.95	0.0745396	2845.89	-0.0125012	2845.95
376.133	1.927	462.333	1.4332			0.317695	6.89	0.0839641	6.86	0.159189	6.86		-0.000424069	2845.3	0.0228724	2845.3	0.0765612	2845.24	-0.0218736	2845.3
376.8	1.9267	463.167	1.4316			0.321708	6.895	0.0861353	6.865	0.15968	6.865		-0.000489234	2844.65	0.0224676	2844.65	0.0769939	2844.59	-0.0171837	2844.65
377.467	1.9267	464	1.4307			0.319349	6.9	0.0867559	6.87	0.161129	6.87		-0.000358716	2844	0.0210199	2844	0.0764104	2843.94	-0.0234287	2844
378.133	1.9264	464.833	1.4295			0.321108	6.905	0.087503	6.875	0.163206	6.875		-0.000293449	2843.35	0.0225408	2843.35	0.0736042	2843.29	-0.0234251	2843.35
378.667	1.9261	465.667	1.4282			0.322794	6.91	0.0906204	6.88	0.164804	6.88		-0.000489006	2842.7	0.0222165	2842.7	0.0739102	2842.64	-0.0156143	2842.7
379.333	1.9258	466.5	1.427			0.321262	6.915	0.0931592	6.885	0.166917	6.885		-0.000456334	2842.05	0.0219726	2842.05	0.0751684	2841.99	-0.024979	2842.05
380	1.9258	467.333	1.4257			0.324067	6.92	0.09541	6.89	0.169934	6.89		-0.000130361	2841.4	0.0234924	2841.4	0.0747759	2841.34	-0.0249751	2841.4
380.667	1.9255	468.167	1.4245			0.32607	6.925	0.0987873	6.895	0.171467	6.895		-0.000391022	2840.75	0.0238897	2840.75	0.0783185	2840.69	-0.0218498	2840.75
381.333	1.9252	469	1.4233			0.327594	6.93	0.10115	6.9	0.17446	6.9		-0.000293221	2840.1	0.022363	2840.1	0.0765929	2840.04	-0.0280882	2840.1
382	1.9252	469.833	1.4223			0.328518	6.935	0.102703	6.905	0.176363	6.905		-0.00045605	2839.45	0.0230807	2839.45	0.0786747	2839.39	-0.0249634	2839.45
382.667	1.9249	470.667	1.4205			0.327213	6.94	0.10524	6.91	0.17674	6.91		-0.00026056	2838.8	0.0225162	2838.8	0.0737143	2838.74	-0.0233996	2838.8
383.333	1.9246	471.5	1.4192			0.328793	6.945	0.107085	6.915	0.180033	6.915		-0.000260519	2838.15	0.0217116	2838.15	0.0781429	2838.09	-0.0311946	2838.15
384	1.9246	472.333	1.4174			0.332742	6.95	0.108847	6.92	0.186139	6.92		-0.000358158	2837.5	0.0231501	2837.5	0.0766086	2837.44	-0.0155949	2837.5
384.667	1.9242	473.167	1.4158			0.334274	6.955	0.110221	6.925	0.190862	6.925		-0.000325547	2836.85	0.023627	2836.85	0.0820498	2836.79	-0.0280664	2836.85
385.333	1.9239	474	1.4146			0.337411	6.96	0.114411	6.93	0.194238	6.93		-0.000195298	2836.2	0.0235432	2836.2	0.0764581	2836.14	-0.017149	2836.2
386	1.9236	474.833	1.4127			0.340638	6.965	0.118414	6.935	0.196686	6.935		-0.000195268	2835.55	0.0228991	2835.55	0.0780308	2835.49	-0.0249401	2835.55
386.667	1.9233	475.667	1.4112			0.34191	6.97	0.122468	6.94	0.20448	6.94		-0.000390475	2834.9	0.0225754	2834.9	0.0758638	2834.84	-0.0187022	2834.9
387.333	1.9233	476.5	1.4093			0.344424	6.975	0.12682	6.945	0.210628	6.945		-0.00029281	2834.25	0.022732	2834.25	0.0776897	2834.19	-0.0264906	2834.25
388	1.9227	477.167	1.4078			0.344221	6.98	0.134017	6.95	0.216207	6.95		-0.000195176	2833.6	0.0242488	2833.6	0.0781844	2833.54	-0.0186964	2833.6
388.667	1.9224	478	1.4062			0.348769	6.985	0.138514	6.955	0.220062	6.955		-0.000292719	2832.94	0.0244052	2832.94	0.0785523	2832.88	-0.0171357	2832.94
389.333	1.9224	478.833	1.404			0.352604	6.99	0.142149	6.96	0.228197	6.96		-0.000292674	2832.29	0.0234413	2832.29	0.0798068	2832.23	-0.0202481	2832.29
390	1.9221	479.667	1.4028			0.353228	6.995	0.148524	6.965	0.236171	6.965		-0.000487714	2831.64	0.0226377	2831.64	0.0772613	2831.58	-0.0233595	2831.64
390.667	1.9218	480.5	1.4012			0.358311	7	0.15496	6.97	0.244036	6.97		-0.000487637	2830.99	0.0227943	2830.99	0.081745	2830.93	-0.0202418	2830.99
391.333	1.9218	481.333	1.3997			0.363248	7.005	0.161893	6.975	0.248927	6.975		-0.000260033	2830.34	0.0225508	2830.34	0.0778704	2830.28	-0.0264659	2830.34
392	1.9215	482.167	1.3984			0.361059	7.01	0.169617	6.98	0.255877	6.98		-0.000389988	2829.69	0.022867	2829.69	0.0770987	2829.63	-0.0202355	2829.69
392.667	1.9211	483	1.3966			0.366596	7.015	0.178048	6.985	0.263389	6.985		-0.000389927	2829.03	0.0228635	2829.03	0.0786056	2828.98	-0.0217887	2829.03
393.333	1.9211	483.833	1.395			0.368128	7.02	0.185805	6.99	0.265437	6.99		-0.000259912	2828.38	0.0256576	2828.38	0.0780239	2828.32	-0.034234	2828.38
394	1.9208	484.667	1.3932			0.368404	7.025	0.195998	6.995	0.271381	6.995		-0.00042229	2827.73	0.0238953	2827.73	0.0773789	2827.67	-0.0155585	2827.73
394.667	1.9205	485.5	1.3916			0.368258	7.03	0.209613	7	0.287765	7		-0.000454703	2827.08	0.021894	2827.08	0.0791382	2827.02	-0.0217785	2827.08
395.333	1.9202	486.333	1.3901			0.372668	7.035	0.22111	7.005	0.301784	7.005		-0.00051958	2826.43	0.0241275	2826.43	0.0775446	2826.37	-0.0264412	2826.43
396	1.9202	487.167	1.3882			0.375489	7.04	0.230181	7.01	0.312625	7.01		-0.000292218	2825.77	0.0254018	2825.77	0.0798092	2825.71	-0.0171063	2825.77
396.667	1.9199	488	1.387			0.374314	7.045	0.245023	7.015	0.325448	7.015		-0.000259709	2825.12	0.0253978	2825.12	0.0797968	2825.06	-0.0248781	2825.12
397.333	1.9199	488.833	1.3851			0.368663	7.05	0.26019	7.02	0.342664	7.02		-0.000259668	2824.47	0.0247552	2824.47	0.0802901	2824.41	-0.0124371	2824.47
398	1.9196	489.667	1.3839			0.36932	7.055	0.270554	7.025	0.359365	7.025		-0.000292081	2823.82	0.0221962	2823.82	0.0814154	2823.76	-0.0248703	2823.82
398.667	1.9193	490.5	1.3826			0.37506	7.06	0.28285	7.03	0.373863	7.03		-0.000486726	2823.16	0.0248273	2823.16	0.0807074	2823.1	-0.0248664	2823.16
399.333	1.919	491.333	1.3805			0.379981	7.065	0.305124	7.035	0.390714	7.035		-0.000162217	2822.51	0.0242647	2822.51	0.0818955	2822.45	-0.0186469	2822.51
400	1.919	492.167	1.3786			0.378294	7.07	0.320844	7.04	0.405261	7.04		-0.000356821	2821.86	0.0235426	2821.86	0.0804927	2821.8	-0.0310733	2821.86
400.667	1.9187	493	1.3764			0.382032	7.075	0.33239	7.045	0.415736	7.045		-0.000162166	2821.2	0.0255337	2821.2	0.0787114	2821.14	-0.0279617	2821.2
401.333	1.9184	493.833	1.3746			0.388112	7.08	0.350024	7.05	0.42902	7.05		-0.00035671	2820.55	0.0254499	2820.55	0.0799625	2820.49	-0.0124255	2820.55
402	1.9184	494.667	1.3721			0.388339	7.085	0.366006	7.055	0.444733	7.055		-0.000162116	2819.9	0.0220159	2819.9	0.0812761	2819.84	-0.0170823	2819.9
402.667	1.918	495.5	1.3699			0.383256	7.09	0.380331	7.06	0.456903	7.06		-0.000291763	2819.24	0.0251231	2819.24	0.081958	2819.18	-0.0093162	2819.24
403.333	1.9177	496.333	1.3684			0.384067	7.095	0.394065	7.065	0.475005	7.065		-0.000356544	2818.59	0.0251988	2818.59	0.0806195	2818.53	-0.017077	2818.59
404	1.9177	497.167	1.3665			0.385623	7.1	0.409157	7.07	0.490838	7.07		-0.000226856	2817.94	0.0241584	2817.94	0.0823744	2817.88	-0.0170744	2817.94
404.667	1.9174	498	1.3643			0.385412	7.105	0.422144	7.075	0.495873	7.075		-0.000194418	2817.28	0.0247127	2817.28	0.082109	2817.22	-0.0170717	2817.28
405.333	1.9171	498.833	1.3625			0.385372	7.11	0.432782	7.08	0.500955	7.08		-6.47958e-05	2816.63	0.0234336	2816.63	0.0824118	2816.57	-0.0294829	2816.63
406	1.9171	499.667	1.3606			0.38962	7.115	0.447001	7.085	0.513322	7.085		-0.000421108	2815.98	0.0229517	2815.98	0.0833452	2815.92	-0.0248239	2815.98
406.667	1.9168	500.5	1.3591			0.395797	7.12	0.454369	7.09	0.522649	7.09		-0.000259102	2815.32	0.0217529	2815.32	0.0813768	2815.26	-0.0201662	2815.32
407.333	1.9165	501.333	1.3566			0.400224	7.125	0.463468	7.095	0.530682	7.095		-0.000259062	2814.67	0.0251752	2814.67	0.0838238	2814.61	-0.0279181	2814.67
408	1.9165	502.167	1.3547			0.40071	7.13	0.473136	7.1	0.537907	7.1		-0.000388533	2814.01	0.0256492	2814.01	0.0834324	2813.95	-0.0186092	2814.01
408.667	1.9162	503	1.3532			0.400759	7.135	0.481151	7.105	0.549071	7.105		-0.000550336	2813.36	0.0239729	2813.36	0.0834195	2813.3	-0.0170558	2813.36
409.333	1.9159	503.833	1.3516			0.401618	7.14	0.488015	7.11	0.557757	7.11		-0.000194205	2812.7	0.0250043	2812.7	0.0832173	2812.64	-0.0294554	2812.7
410	1.9159	504.667	1.3492			0.403134	7.145	0.495039	7.115	0.564671	7.115		-0.000226538	2812.05	0.0244429	2812.05	0.0830782	2811.99	-0.0155004	2812.05
410.667	1.9156	505.5	1.3473			0.403839	7.15	0.504696	7.12	0.572064	7.12		-0.000614793	2811.4	0.0260313	2811.4	0.0831284	2811.34	-0.0216972	2811.4
411.333	1.9153	506.333	1.3454			0.409012	7.155	0.510514	7.125	0.577062	7.125		-0.000226467	2810.74	0.0256292	2810.74	0.0834304	2810.68	-0.013946	2810.74
412	1.9153	507.167	1.3436			0.406871	7.16	0.5155	7.13	0.579618	7.13		-0.000291127	2810.09	0.0241134	2810.09	0.0851815	2810.03	-0.0201411	2810.09
412.667	1.9146	508	1.3411			0.401375	7.165	0.521648	7.135	0.584461	7.135		-0.000485136	2809.43	0.0233934	2809.43	0.0832784	2809.37	-0.0294324	2809.43
413.333	1.9143	508.833	1.3392			0.405582	7.17	0.523067	7.14	0.586125	7.14		-0.000388048	2808.78	0.0267311	2808.78	0.0867925	2808.72	-0.0216837	2808.78
414	1.9143	509.667	1.3371			0.410487	7.175	0.521629	7.145	0.588238	7.145		-0.000193994	2808.12	0.0252951	2808.12	0.0841341	2808.06	-0.0201316	2808.12
414.667	1.914	510.5	1.3352			0.410649	7.18	0.523887	7.15	0.589663	7.15		-0.000323272	2807.47	0.0265637	2807.47	0.0831135	2807.41	-0.0185802	2807.47
415.333	1.9137	511.333	1.3327			0.409141	7.185	0.526864	7.155	0.586742	7.155		-0.000258578	2806.81	0.0262414	2806.81	0.086815	2806.75	-0.0232216	2806.81
416	1.9137	512.167	1.3312			0.409028	7.19	0.525248	7.16	0.58257	7.16		-0.000323172	2806.15	0.0259194	2806.15	0.0843465	2806.1	-0.0170265	2806.15
416.667	1.9134	513	1.329			0.411995	7.195	0.521327	7.165	0.579571	7.165		-0.00045237	2805.5	0.0259154	2805.5	0.0871025	2805.44	-0.012381	2805.5
417.333	1.9134	513.833	1.3271			0.418043	7.2	0.513657	7.17	0.575027	7.17		-0.000258457	2804.84	0.0267061	2804.84	0.0865854	2804.78	-0.0092843	2804.84
418	1.9131	514.667	1.3253			0.425153	7.205	0.508209	7.175	0.567916	7.175		-0.00016151	2804.19	0.0252715	2804.19	0.0855025	2804.13	-0.0139242	2804.19
418.533	1.9128	515.5	1.3231			0.430617	7.21	0.504204	7.18	0.561175	7.18		-0.00032297	2803.53	0.0274923	2803.53	0.0853003	2803.47	-0.0262973	2803.53
419.2	1.9128	516.333	1.3216			0.437654	7.215	0.499232	7.185	0.557703	7.185		-0.000452088	2802.88	0.0255813	2802.88	0.0844694	2802.82	-0.0201065	2802.88
419.867	1.9125	517.167	1.3188			0.440515	7.22	0.489688	7.19	0.551011	7.19		-0.000193722	2802.22	0.0248625	2802.22	0.0859025	2802.16	-0.0231962	2802.22
420.533	1.9122	518	1.3163			0.438878	7.225	0.482507	7.195	0.545192	7.195		-0.000387382	2801.56	0.025891	2801.56	0.0865808	2801.5	-0.0201003	2801.56
421.2	1.9122	518.833	1.3144			0.440296	7.23	0.478214	7.2	0.538739	7.2		-0.000290492	2800.91	0.02549	2800.91	0.0846813	2800.85	-0.023189	2800.91
421.867	1.9118	519.667	1.3126			0.44439	7.235	0.469232	7.205	0.529826	7.205		-0.000322718	2800.25	0.0260417	2800.25	0.0873081	2800.19	-0.0216397	2800.25
422.533	1.9118	520.5	1.3113			0.445566	7.24	0.458479	7.21	0.516297	7.21		-0.000258134	2799.59	0.0255615	2799.59	0.0864775	2799.53	-0.0262727	2799.59
423.2	1.9115	521.333	1.3089			0.446271	7.245	0.448158	7.215	0.507312	7.215		-0.000129047	2798.94	0.0243668	2798.94	0.0826308	2798.88	-0.0231781	2798.94
423.867	1.9112	522.167	1.307			0.44405	7.25	0.434709	7.22	0.497489	7.22		-0.000322567	2798.28	0.0265852	2798.28	0.0887123	2798.22	-0.0123597	2798.28
424.533	1.9112	523	1.3064			0.438529	7.255	0.422575	7.225	0.490264	7.225		-6.45033e-05	2797.62	0.0280885	2797.62	0.0871279	2797.56	-0.0154473	2797.62
425.2	1.9109	523.833	1.3033			0.437345	7.26	0.411103	7.23	0.48159	7.23		-0.000451453	2796.97	0.027608	2796.97	0.0874913	2796.91	-0.0154449	2796.97
425.867	1.9106	524.667	1.3011			0.440686	7.265	0.396885	7.235	0.469881	7.235		-0.000225691	2796.31	0.028397	2796.31	0.0876659	2796.25	-0.0200752	2796.31
426.533	1.9106	525.5	1.2996			0.442388	7.27	0.380413	7.24	0.457424	7.24		-0.000322366	2795.65	0.0249824	2795.65	0.0891592	2795.59	-0.00926401	2795.65
427.2	1.9103	526.333	1.2977			0.442226	7.275	0.369997	7.245	0.449749	7.245		-0.000386778	2795	0.0268022	2795	0.0876385	2794.94	-0.0154376	2795
427.867	1.9103	527.167	1.2955			0.440953	7.28	0.361015	7.25	0.438011	7.25		-0.000225585	2794.34	0.0257674	2794.34	0.0898845	2794.28	-0.0262399	2794.34
428.533	1.91	528	1.293			0.439453	7.285	0.341681	7.255	0.420094	7.255		-0.000322215	2793.68	0.0261597	2793.68	0.087423	2793.62	-0.0123462	2793.68
429.2	1.9097	528.833	1.2906			0.432943	7.29	0.325736	7.26	0.40286	7.26		-0.000386597	2793.02	0.0273445	2793.02	0.0877857	2792.96	-0.0200595	2793.02
429.867	1.9097	529.667	1.2884			0.431354	7.295	0.316623	7.265	0.389409	7.265		-0.00022548	2792.37	0.0270233	2792.37	0.0885249	2792.31	-0.0215992	2792.37
430.533	1.9094	530.5	1.2859			0.424237	7.3	0.3047	7.27	0.374881	7.27		-0.000450889	2791.71	0.0249588	2791.71	0.0886993	2791.65	-0.0215958	2791.71
431.2	1.9094	531.333	1.2837			0.418254	7.305	0.286979	7.275	0.351691	7.275		-0.000161006	2791.05	0.0267771	2791.05	0.0910688	2790.99	-0.0138809	2791.05
431.867	1.9091	532.167	1.2813			0.415254	7.31	0.274503	7.28	0.336265	7.28		-0.00025757	2790.39	0.0253472	2790.39	0.0913054	2790.33	-0.0185049	2790.39
432.533	1.9091	533	1.2794			0.411898	7.315	0.263404	7.285	0.322862	7.285		-0.000289722	2789.74	0.0247887	2789.74	0.0921062	2789.68	-0.0138765	2789.74
433.2	1.9087	533.833	1.2766			0.406539	7.32	0.249358	7.29	0.302377	7.29		-0.000354048	2789.08	0.0257351	2789.08	0.0870138	2789.02	-0.0138743	2789.08
433.867	1.9084	534.667	1.2741			0.402867	7.325	0.239074	7.295	0.288992	7.295		-0.000193087	2788.42	0.0264436	2788.42	0.0911373	2788.36	-0.0246617	2788.42
434.533	1.9084	535.5	1.2717			0.399073	7.33	0.228947	7.3	0.282934	7.3		-0.000353938	2787.76	0.0271519	2787.76	0.0892429	2787.7	-0.0215756	2787.76
435.2	1.9081	536.333	1.2689			0.398943	7.335	0.218614	7.305	0.272985	7.305		-0.00025737	2787.1	0.0254856	2787.1	0.0902316	2787.04	-0.0261948	2787.1
435.867	1.9081	537.167	1.2667			0.403604	7.34	0.206306	7.31	0.261731	7.31		-0.000353827	2786.44	0.0260357	2786.44	0.0899669	2786.38	-0.0154063	2786.44
436.533	1.9078	538	1.2645			0.404383	7.345	0.197268	7.315	0.254368	7.315		-0.000257289	2785.79	0.0252402	2785.79	0.0917066	2785.73	-0.0246462	2785.79
437.2	1.9075	538.833	1.2617			0.410884	7.35	0.191094	7.32	0.248843	7.32		-0.000385873	2785.13	0.0272933	2785.13	0.0925065	2785.07	-0.0277227	2785.13
437.867	1.9075	539.667	1.2596			0.411719	7.355	0.179128	7.325	0.234231	7.325		-3.21511e-05	2784.47	0.0257862	2784.47	0.0927427	2784.41	-0.0138592	2784.47
438.533	1.9069	540.5	1.2571			0.405785	7.36	0.171348	7.33	0.222726	7.33		-0.000289314	2783.81	0.0276802	2783.81	0.0913506	2783.75	-0.0215553	2783.81
439.2	1.9069	541.333	1.2549			0.403475	7.365	0.165635	7.335	0.212603	7.335		-0.000257128	2783.15	0.027755	2783.15	0.0922755	2783.09	-0.0246308	2783.15
439.867	1.9066	542.167	1.2524			0.406717	7.37	0.159689	7.34	0.202253	7.34		-0.00016068	2782.49	0.0271182	2782.49	0.0937007	2782.43	-0.0153919	2782.49
440.533	1.9066	543	1.2503			0.409295	7.375	0.15092	7.345	0.193436	7.345		-9.63931e-05	2781.83	0.0269558	2781.83	0.0906194	2781.77	-0.0184674	2781.83
441.2	1.9063	543.667	1.2475			0.409085	7.38	0.143713	7.35	0.189287	7.35		-0.000192756	2781.17	0.0267144	2781.17	0.0926075	2781.11	-0.0230806	2781.17
441.867	1.9063	544.5	1.2447			0.40765	7.385	0.138685	7.355	0.187683	7.355		-0.000256967	2780.51	0.0253668	2780.51	0.0938444	2780.45	-0.0338462	2780.51
442.533	1.906	545.333	1.2419			0.405728	7.39	0.130642	7.36	0.182954	7.36		-0.000224811	2779.85	0.0265481	2779.85	0.0918279	2779.79	-0.0107676	2779.85
443.2	1.9056	546.167	1.2391			0.40024	7.395	0.125349	7.365	0.179123	7.365		-0.000192665	2779.19	0.0272549	2779.19	0.0931896	2779.13	-0.0107659	2779.19
443.867	1.9056	547	1.236			0.398959	7.4	0.120796	7.37	0.175405	7.37		-0.000321058	2778.53	0.0288304	2778.53	0.0923621	2778.47	-0.0199907	2778.53
444.533	1.9053	547.833	1.2335			0.396673	7.405	0.115332	7.375	0.176573	7.375		-0.000321008	2777.87	0.0262988	2777.87	0.0927852	2777.81	-0.0199875	2777.87
445.2	1.9053	548.667	1.2307			0.400264	7.41	0.109245	7.38	0.175034	7.38		-0.000449342	2777.21	0.0256628	2777.21	0.093771	2777.15	-0.0199844	2777.21
445.867	1.905	549.5	1.2282			0.402834	7.415	0.10509	7.385	0.169838	7.385		-0.000513452	2776.55	0.0257378	2776.55	0.0938814	2776.49	-0.0230553	2776.55
446.533	1.9047	550.333	1.2258			0.410139	7.42	0.101289	7.39	0.163786	7.39		-0.0002246	2775.89	0.026602	2775.89	0.095679	2775.83	-0.0245885	2775.89
447.2	1.9047	551.167	1.2236			0.409109	7.425	0.098183	7.395	0.159309	7.395		-0.00041705	2775.23	0.0290447	2775.23	0.0936645	2775.17	-0.0215116	2775.23
447.867	1.9044	552	1.2211			0.40902	7.43	0.0966958	7.4	0.157064	7.4		-0.000352833	2774.57	0.0266727	2774.57	0.0910884	2774.51	-0.0276534	2774.57
448.533	1.9044	552.833	1.2183			0.408971	7.435	0.0943256	7.405	0.155561	7.405		-0.000416919	2773.91	0.0279309	2773.91	0.0926983	2773.85	-0.0230409	2773.91
449.2	1.9041	553.667	1.2165			0.406239	7.44	0.0919858	7.41	0.155939	7.41		-0.000192394	2773.25	0.0267432	2773.25	0.0922466	2773.19	-0.0230373	2773.25
449.867	1.9041	554.5	1.214			0.410641	7.445	0.090529	7.415	0.155968	7.415		-0.000288546	2772.59	0.0257136	2772.59	0.0959789	2772.53	-0.0153558	2772.59
450.533	1.9038	555.333	1.2115			0.407107	7.45	0.0893018	7.42	0.155531	7.42		-0.000384668	2771.93	0.0259463	2771.93	0.0964009	2771.87	-0.0184241	2771.93
451.2	1.9035	556.167	1.2087			0.405161	7.455	0.0880183	7.425	0.155651	7.425		-9.61516e-05	2771.27	0.0287808	2771.27	0.0972599	2771.21	-0.015351	2771.27
451.867	1.9035	557	1.2059			0.409944	7.46	0.0866458	7.43	0.152251	7.43		-0.000416593	2770.61	0.0285398	2770.61	0.0936868	2770.55	-0.0184183	2770.61
452.533	1.9035	557.833	1.2034			0.412773	7.465	0.0859081	7.435	0.152784	7.435		-0.000224284	2769.95	0.0270377	2769.95	0.0941715	2769.89	-0.0260885	2769.95
453.2	1.9032	558.667	1.2007			0.413333	7.47	0.0851188	7.44	0.152718	7.44		-0.000192213	2769.29	0.0282945	2769.29	0.0962783	2769.23	-0.0291532	2769.29
453.867	1.9029	559.5	1.1976			0.412725	7.475	0.0856879	7.445	0.155879	7.445		-0.000192184	2768.62	0.0271868	2768.62	0.0955769	2768.56	-0.0245462	2768.62
454.533	1.9029	560.333	1.1948			0.413316	7.48	0.0861821	7.45	0.156459	7.45		-0.000128103	2767.96	0.0252915	2767.96	0.095063	2767.9	-0.0184068	2767.96
455.2	1.9025	561.167	1.192			0.409993	7.485	0.0849947	7.455	0.157118	7.455		-0.000224144	2767.3	0.0284387	2767.3	0.0959835	2767.24	-0.0199376	2767.3
455.867	1.9025	562	1.1889			0.40906	7.49	0.0839595	7.46	0.158046	7.46		-0.000192093	2766.64	0.0285131	2766.64	0.095532	2766.58	-0.0245347	2766.64
456.533	1.9022	562.833	1.1858			0.409206	7.495	0.0835074	7.465	0.159141	7.465		-0.000128043	2765.98	0.0281936	2765.98	0.0977615	2765.92	-0.016865	2765.98
457.2	1.9022	563.667	1.1821			0.411687	7.5	0.0831631	7.47	0.159859	7.47		-0.00028805	2765.32	0.0272443	2765.32	0.0973099	2765.26	-0.00766469	2765.32
457.867	1.9019	564.5	1.1786			0.412773	7.505	0.0828516	7.475	0.157728	7.475		-0.000192003	2764.65	0.0286572	2764.65	0.0952379	2764.59	-0.0183924	2764.65
458.4	1.9016	565.333	1.1752			0.412295	7.51	0.0829055	7.48	0.158034	7.48		-0.000319955	2763.99	0.0291249	2763.99	0.0944751	2763.93	-0.0153246	2763.99
459.067	1.9016	566.167	1.1712			0.417451	7.515	0.0827299	7.485	0.156747	7.485		-0.000351895	2763.33	0.0291203	2763.33	0.096205	2763.27	-0.0168544	2763.33
459.733	1.9016	567	1.1678			0.41938	7.52	0.082423	7.49	0.155011	7.49		-0.000191913	2762.67	0.0295879	2762.67	0.0976851	2762.61	-0.0214477	2762.67
460.4	1.9013	567.833	1.1644			0.421821	7.525	0.082512	7.495	0.154005	7.495		-0.000287825	2762.01	0.0298981	2762.01	0.0974206	2761.95	-0.0229761	2762.01
461.067	1.9013	568.667	1.1613			0.425282	7.53	0.081334	7.5	0.149905	7.5		-6.3951e-05	2761.34	0.028792	2761.34	0.0980282	2761.28	-0.0290985	2761.34
461.733	1.901	569.5	1.1576			0.429822	7.535	0.0807227	7.505	0.149689	7.505		-0.000351675	2760.68	0.0281583	2760.68	0.0983865	2760.62	-0.0183751	2760.68
462.4	1.901	570.333	1.1538			0.430746	7.54	0.0808093	7.51	0.149677	7.51		-0.000479482	2760.02	0.0288617	2760.02	0.0992427	2759.96	-0.0214343	2760.02
463.067	1.9007	571.167	1.1501			0.433851	7.545	0.0818773	7.515	0.150246	7.515		-0.000191763	2759.36	0.0301153	2759.36	0.0983556	2759.3	-0.0244925	2759.36
463.733	1.9007	572	1.147			0.435465	7.55	0.0827744	7.52	0.149527	7.52		-0.000287599	2758.69	0.0282236	2758.69	0.0988382	2758.63	-0.0290803	2758.69
464.4	1.9004	572.833	1.143			0.438164	7.555	0.0827673	7.525	0.152993	7.525		-0.000191703	2758.03	0.029477	2758.03	0.0993206	2757.97	-0.0244848	2758.03
465.067	1.9001	573.667	1.139			0.436073	7.56	0.0809171	7.53	0.150144	7.53		-6.38909e-05	2757.37	0.0291579	2757.37	0.0978739	2757.31	-0.0168307	2757.37
465.733	1.9001	574.5	1.1356			0.429701	7.565	0.0790574	7.535	0.146624	7.535		-0.000127762	2756.7	0.0290747	2756.7	0.10072	2756.64	-0.0244772	2756.7
466.4	1.8998	575.333	1.1318			0.427747	7.57	0.0785281	7.54	0.145565	7.54		-0.000383225	2756.04	0.0295416	2756.04	0.0993361	2755.98	-0.0229437	2756.04
467.067	1.8998	576.167	1.1275			0.426839	7.575	0.0780433	7.545	0.146217	7.545		-0.000255444	2755.38	0.0308724	2755.38	0.101995	2755.32	-0.0321162	2755.38
467.733	1.8994	577	1.1241			0.428193	7.58	0.0773688	7.55	0.148516	7.55		-0.000319255	2754.71	0.0304749	2754.71	0.0991184	2754.65	-0.015291	2754.71
468.4	1.8994	577.833	1.1197			0.430568	7.585	0.0768114	7.555	0.146786	7.555		-0.000319205	2754.05	0.0284283	2754.05	0.0999112	2753.99	-0.0290484	2754.05
469.067	1.8988	578.667	1.1157			0.432757	7.59	0.0780621	7.56	0.145529	7.56		-0.000382986	2753.39	0.0301513	2753.39	0.101885	2753.33	-0.0214007	2753.39
469.733	1.8988	579.5	1.112			0.437005	7.595	0.0796851	7.565	0.146373	7.565		-0.000127642	2752.72	0.0292829	2752.72	0.100128	2752.66	-0.0259825	2752.72
470.4	1.8985	580.333	1.108			0.439923	7.6	0.0812005	7.57	0.147438	7.57		-0.000319055	2752.06	0.0294353	2752.06	0.101356	2752	-0.0168096	2752.06
471.067	1.8985	581.167	1.1046			0.436162	7.605	0.0809405	7.575	0.148588	7.575		-0.000446607	2751.39	0.0302941	2751.39	0.0994757	2751.33	-0.0152791	2751.39
471.733	1.8982	582	1.1005			0.43848	7.61	0.0816993	7.58	0.147809	7.58		-0.000287059	2750.73	0.0290338	2750.73	0.0987768	2750.67	-0.018332	2750.73
472.4	1.8982	582.833	1.0965			0.439996	7.615	0.0833341	7.585	0.150868	7.585		-0.000350795	2750.07	0.0309908	2750.07	0.102612	2750.01	-0.0290211	2750.07
473.067	1.8979	583.667	1.0921			0.439826	7.62	0.0834512	7.59	0.149246	7.59		-0.000318855	2749.4	0.0291032	2749.4	0.099988	2749.34	-0.0183263	2749.4
473.733	1.8979	584.5	1.0878			0.439688	7.625	0.0839524	7.595	0.146439	7.595		-0.000414446	2748.74	0.0303535	2748.74	0.101525	2748.68	-0.0183234	2748.74
474.4	1.8976	585.333	1.0838			0.438026	7.63	0.0854818	7.6	0.145612	7.6		-0.000478132	2748.07	0.0297213	2748.07	0.100515	2748.01	-0.0290075	2748.07
475.067	1.8976	586.167	1.0794			0.4369	7.635	0.0855755	7.605	0.146846	7.605		-0.000350575	2747.41	0.029403	2747.41	0.103976	2747.35	-0.00915882	2747.41
475.733	1.8973	587	1.0751			0.441739	7.64	0.0844747	7.61	0.146894	7.61		-0.000223058	2746.74	0.0300256	2746.74	0.105201	2746.68	-0.0152623	2746.74
476.4	1.8973	587.833	1.0695			0.445485	7.645	0.0824605	7.615	0.14909	7.615		-6.37209e-05	2746.08	0.0299425	2746.08	0.101585	2746.02	-0.0152599	2746.08
477.067	1.897	588.667	1.0642			0.44011	7.65	0.0806758	7.62	0.150108	7.62		-0.000318555	2745.41	0.0311135	2745.41	0.103803	2745.35	-0.0213605	2745.41
477.733	1.8967	589.5	1.059			0.443782	7.655	0.0809171	7.625	0.152281	7.625		-0.000222954	2744.75	0.0298549	2744.75	0.102112	2744.69	-0.0228827	2744.75
478.4	1.8967	590.333	1.0537			0.447503	7.66	0.0811115	7.63	0.154382	7.63		-0.000350301	2744.08	0.0315738	2744.08	0.10253	2744.02	-0.0198285	2744.08
479.067	1.8967	591.167	1.0491			0.449903	7.665	0.0797648	7.635	0.156579	7.635		-0.000191043	2743.42	0.0301588	2743.42	0.10487	2743.36	-0.0244005	2743.42
479.733	1.8963	592	1.0444			0.449165	7.67	0.0801418	7.64	0.157285	7.64		-0.000413862	2742.75	0.0321904	2742.75	0.106838	2742.69	-0.0152479	2742.75
480.4	1.896	592.833	1.0398			0.446474	7.675	0.0814347	7.645	0.157878	7.645		-0.000254644	2742.09	0.0310108	2742.09	0.102543	2742.03	-0.0182947	2742.09
481.067	1.896	593.667	1.0357			0.44756	7.68	0.0809007	7.65	0.15786	7.65		-0.000413732	2741.42	0.0317889	2741.42	0.10699	2741.36	-0.0228647	2741.42
481.733	1.8957	594.5	1.0308			0.455789	7.685	0.0794134	7.655	0.156244	7.655		-0.000318206	2740.76	0.0314708	2740.76	0.106478	2740.7	-0.0335297	2740.76
482.4	1.8957	595.333	1.0261			0.461496	7.69	0.0789029	7.66	0.158973	7.66		-0.000127262	2740.09	0.0323267	2740.09	0.104045	2740.03	-0.0198099	2740.09
483.067	1.8954	596.167	1.0212			0.464058	7.695	0.0800224	7.665	0.159967	7.665		-0.000318106	2739.42	0.0329479	2739.42	0.103037	2739.36	-0.0243776	2739.42
483.733	1.8954	597	1.0153			0.462485	7.7	0.0817696	7.67	0.159608	7.67		-0.00028625	2738.76	0.0326296	2738.76	0.105375	2738.7	-0.0304672	2738.76
484.4	1.8951	597.833	1.01			0.462736	7.705	0.0811021	7.675	0.157968	7.675		-0.000286205	2738.09	0.0316857	2738.09	0.105916	2738.03	-0.0182775	2738.09
485.067	1.8951	598.667	1.0044			0.458407	7.71	0.0803198	7.68	0.157645	7.68		-0.000190774	2737.43	0.0309768	2737.43	0.106952	2737.37	-0.0213204	2737.43
485.733	1.8951	599.333	0.9998			0.454929	7.715	0.0797765	7.685	0.159584	7.685		-0.000317906	2736.76	0.0323797	2736.76	0.105759	2736.7	-0.0243623	2736.76
486.4	1.8948	0	1.0187			0.449936	7.72	0.0793315	7.69	0.161488	7.69		-0.000286071	2736.09	0.0330784	2736.09	0.105371	2736.03	-0.0182689	2736.09
487.067	1.8945	0	1.0379			0.444293	7.725	0.0785422	7.695	0.162026	7.695		-0.000349587	2735.43	0.0330732	2735.43	0.104797	2735.37	-0.018266	2735.43
487.733	1.8945	0	1.0562			0.442412	7.73	0.0776897	7.7	0.161925	7.7		-9.53272e-05	2734.76	0.0333807	2734.76	0.1041	2734.7	-0.0152193	2734.76
488.4	1.8945	0	1.0776			0.448874	7.735	0.0770128	7.705	0.159836	7.705		-0.000222395	2734.09	0.0340008	2734.09	0.104826	2734.03	-0.0182603	2734.09
489.067	1.8942	0	1.0996			0.4521	7.74	0.0769379	7.71	0.160207	7.71		-0.00022236	2733.43	0.0333702	2733.43	0.106109	2733.37	-0.0273861	2733.43
489.733	1.8942	0	1.1213			0.455464	7.745	0.0769894	7.715	0.156854	7.715		-0.000222325	2732.76	0.0310208	2732.76	0.105164	2732.7	-0.0167333	2732.76
490.4	1.8939	0	1.1411			0.462258	7.75	0.0794954	7.72	0.153323	7.72		-0.000317557	2732.09	0.0335159	2732.09	0.107931	2732.03	-0.0212936	2732.09
491.067	1.8939	0	1.1594			0.46619	7.755	0.0802379	7.725	0.151503	7.725		-0.000349258	2731.43	0.033745	2731.43	0.104636	2731.37	-0.0167281	2731.43
491.733	1.8936	0	1.1771			0.474248	7.76	0.0810787	7.73	0.151611	7.73		-9.52374e-05	2730.76	0.0335837	2730.76	0.107217	2730.7	-0.00760248	2730.76
492.4	1.8936	0	1.1935			0.484787	7.765	0.080533	7.735	0.153155	7.735		-0.000444371	2730.09	0.0319384	2730.09	0.109364	2730.03	-0.0243241	2730.09
493.067	1.8932	0	1.2087			0.490673	7.77	0.0809335	7.74	0.154622	7.74		-0.000253886	2729.42	0.0341976	2729.42	0.106689	2729.36	-0.0258403	2729.42
493.733	1.8932	0	1.2236			0.489538	7.775	0.081882	7.745	0.15634	7.745		-0.000380769	2728.76	0.0334897	2728.76	0.109391	2728.7	-0.0212769	2728.76
494.4	1.8929	0	1.2372			0.487917	7.78	0.0820881	7.75	0.158243	7.75		-9.51773e-05	2728.09	0.0343431	2728.09	0.10647	2728.03	-0.0303908	2728.09
495.067	1.8929	0	1.2512			0.487414	7.785	0.0815705	7.755	0.161284	7.755		0	2727.42	0.035196	2727.42	0.106638	2727.36	-0.0212702	2727.42
495.733	1.8926	0	1.2645			0.494856	7.79	0.0826807	7.76	0.160937	7.76		-0.000285443	2726.75	0.0329277	2726.75	0.108166	2726.69	-0.0151906	2726.75
496.4	1.8926	0.166667	1.2772			0.491273	7.795	0.0825682	7.765	0.162721	7.765		-0.000190266	2726.08	0.0340927	2726.08	0.106111	2726.02	-0.0151882	2726.08
497.067	1.8923	0.166667	1.2875			0.485047	7.8	0.0825191	7.77	0.163188	7.77		-0.000380471	2725.42	0.0340095	2725.42	0.106588	2725.36	-0.0288531	2725.42
497.733	1.892	0.166667	1.2999			0.479696	7.805	0.0823317	7.775	0.164217	7.775		-0.000158504	2724.75	0.0349401	2724.75	0.110153	2724.69	-0.0136651	2724.75
498.267	1.892	0.166667	1.3126			0.481164	7.81	0.0816197	7.78	0.161931	7.78		-9.50874e-05	2724.08	0.0347006	2724.08	0.108469	2724.02	-0.0106268	2724.08
498.933	1.8917	0.166667	1.3244			0.482193	7.815	0.0821162	7.785	0.161003	7.785		-0.000316909	2723.41	0.0339935	2723.41	0.111291	2723.35	-0.0136608	2723.41
499.6	1.8917	0.166667	1.3364			0.484633	7.82	0.0810201	7.79	0.163996	7.79		-0.000190116	2722.74	0.0350795	2722.74	0.109854	2722.68	-0.0151763	2722.74
500.267	1.8917	0.166667	1.3479			0.487552	7.825	0.0812848	7.795	0.164247	7.795		-9.50434e-05	2722.07	0.0333592	2722.07	0.110331	2722.01	-0.015174	2722.07
500.933	1.8914	0.166667	1.3594			0.485971	7.83	0.0818703	7.8	0.161583	7.8		-0.000285084	2721.41	0.0338215	2721.41	0.112781	2721.35	-0.0136544	2721.41
501.6	1.8914	0.166667	1.3702			0.481236	7.835	0.0830156	7.805	0.157375	7.805		-0.000411724	2720.74	0.0342059	2720.74	0.109371	2720.68	-0.0121353	2720.74
502.267	1.8908	0.166667	1.3808			0.472343	7.84	0.0837065	7.81	0.157878	7.81		-0.000126664	2720.07	0.0351354	2720.07	0.109908	2720.01	-0.0288169	2720.07
502.933	1.8908	0.166667	1.3913			0.468038	7.845	0.0835379	7.815	0.16123	7.815		-0.000221628	2719.4	0.0329487	2719.4	0.112851	2719.34	-0.0227466	2719.4
503.6	1.8905	0.166667	1.4015			0.467568	7.85	0.083758	7.82	0.162284	7.82		-0.000221593	2718.73	0.0362145	2718.73	0.112279	2718.67	-0.0181944	2718.73
504.267	1.8905	0.166667	1.4171			0.464155	7.855	0.0852406	7.825	0.161949	7.825		-0.000348162	2718.06	0.0342622	2718.06	0.111706	2718	-0.0257714	2718.06
504.933	1.8901	0.166667	1.4301			0.462696	7.86	0.0857324	7.83	0.162386	7.83		-0.000221524	2717.39	0.0324662	2717.39	0.111442	2717.33	-0.0181887	2717.39
505.6	1.8901	0.166667	1.4437			0.466028	7.865	0.0856247	7.835	0.164816	7.835		-0.000284771	2716.72	0.0348742	2716.72	0.110438	2716.66	-0.00606196	2716.72
506.267	1.8898	0.166667	1.4555			0.468938	7.87	0.0870744	7.84	0.164211	7.84		-0.000189817	2716.05	0.0334678	2716.05	0.111284	2715.99	-0.0196982	2716.05
506.933	1.8898	0.166667	1.4676			0.470746	7.875	0.0875288	7.845	0.1622	7.845		-6.32625e-05	2715.38	0.0350189	2715.38	0.111266	2715.32	-0.0121201	2715.38
507.6	1.8895	0.166667	1.4781			0.471832	7.88	0.0880441	7.85	0.161895	7.85		6.32526e-05	2714.71	0.0335351	2714.71	0.110879	2714.65	-0.0242364	2714.71
508.267	1.8895	0.166667	1.489			0.479007	7.885	0.0875499	7.855	0.161739	7.855		-3.16213e-05	2714.04	0.0346968	2714.04	0.115235	2713.98	-0.0181744	2714.04
508.933	1.8892	0.166667	1.5017			0.484212	7.89	0.0856317	7.86	0.161739	7.86		-0.000221314	2713.37	0.0336022	2713.37	0.110475	2713.31	-0.0196859	2713.37
509.6	1.8889	0.166667	1.5132			0.490989	7.895	0.0869199	7.865	0.160051	7.865		-0.00022128	2712.7	0.0336748	2712.7	0.111012	2712.64	-0.025739	2712.7
510.267	1.8889	0.166667	1.5237			0.487917	7.9	0.0859081	7.87	0.159937	7.87		-9.48189e-05	2712.03	0.0339028	2712.03	0.109517	2711.97	-0.0348179	2712.03
510.933	1.8886	0.333333	1.5355			0.490819	7.905	0.0828774	7.875	0.158866	7.875		-0.000252811	2711.36	0.0334309	2711.36	0.111223	2711.3	-0.0196766	2711.36
511.6	1.8886	0.333333	1.5466			0.491881	7.91	0.082423	7.88	0.158979	7.88		-0.000157982	2710.69	0.034514	2710.69	0.109851	2710.63	-0.0257269	2710.69
512.267	1.8886	0.333333	1.5584			0.494499	7.915	0.0816853	7.885	0.158094	7.885		-0.000221141	2710.02	0.03412	2710.02	0.111619	2709.96	-0.0196704	2710.02
512.933	1.8883	0.333333	1.569			0.494637	7.92	0.0821069	7.89	0.161727	7.89		-0.000189519	2709.35	0.0330267	2709.35	0.112585	2709.29	-0.0181544	2709.35
513.6	1.8883	0.333333	1.5798			0.494775	7.925	0.0824629	7.895	0.161667	7.895		-0.000126326	2708.68	0.0335653	2708.68	0.114228	2708.62	-0.0226895	2708.68
514.267	1.888	0.333333	1.5907			0.499931	7.93	0.0823949	7.9	0.160506	7.9		-0.00028419	2708.01	0.0360459	2708.01	0.117532	2707.95	-0.0196611	2708.01
514.933	1.888	0.333333	1.6021			0.498942	7.935	0.0831795	7.905	0.163559	7.905		-0.000126286	2707.34	0.0345644	2707.34	0.113024	2707.28	-0.0136094	2707.34
515.6	1.8877	0.333333	1.6121			0.497677	7.94	0.0852593	7.91	0.166205	7.91		-3.15667e-05	2706.67	0.0354135	2706.67	0.112884	2706.61	-0.0226788	2706.67
516.267	1.8874	0.5	1.6226			0.493	7.945	0.0857512	7.915	0.165528	7.915		-0.000220932	2706	0.0344761	2706	0.114403	2705.94	-0.0181402	2706
516.933	1.8874	0.5	1.6328			0.491621	7.95	0.0858191	7.92	0.164529	7.92		-0.000252454	2705.33	0.035635	2705.33	0.114569	2705.26	-0.0166259	2705.33
517.6	1.887	0.5	1.6434			0.487228	7.955	0.0879527	7.925	0.166767	7.925		-0.000220863	2704.65	0.0350862	2704.65	0.115596	2704.59	-0.00906723	2704.65
518.267	1.887	0.5	1.6539			0.490803	7.96	0.0887935	7.93	0.169814	7.93		-0.000283921	2703.98	0.0358568	2703.98	0.117052	2703.92	-0.0166206	2703.98
518.933	1.8867	0.666667	1.6648			0.489295	7.965	0.0895758	7.935	0.169826	7.935		-0.000157709	2703.31	0.0349199	2703.31	0.114331	2703.25	-0.0226609	2703.31
519.6	1.8867	0.666667	1.675			0.488119	7.97	0.0894236	7.94	0.166061	7.94		-0.000189222	2702.64	0.0335178	2702.64	0.115418	2702.58	-0.0166154	2702.64
520.267	1.8867	0.666667	1.6852			0.488687	7.975	0.0893837	7.945	0.165361	7.945		-0.000252255	2701.97	0.0363052	2701.97	0.114786	2701.91	-0.0181231	2701.97
520.933	1.8864	0.833333	1.6958			0.494921	7.98	0.0889926	7.95	0.167923	7.95		-0.000283743	2701.3	0.0339727	2701.3	0.113049	2701.24	-0.0181202	2701.3
521.6	1.8861	0.833333	1.7066			0.498285	7.985	0.089002	7.955	0.166079	7.955		-0.000283698	2700.62	0.0342776	2700.62	0.116285	2700.56	-0.0226467	2700.62
522.267	1.8861	0.833333	1.7082			0.501342	7.99	0.0884258	7.96	0.164062	7.96		-0.000378204	2699.95	0.0335743	2699.95	0.1151	2699.89	-0.0181145	2699.95
522.933	1.8858	0.833333	1.7187			0.510194	7.995	0.0869995	7.965	0.165852	7.965		-0.00015756	2699.28	0.0355073	2699.28	0.113916	2699.22	-0.0241489	2699.28
523.6	1.8858	1	1.7289			0.513494	8	0.08766	7.97	0.16988	7.97		-0.000126029	2698.61	0.0348815	2698.61	0.117641	2698.55	-0.0181088	2698.61
524.267	1.8855	1	1.7389			0.521285	8.005	0.0882923	7.975	0.168725	7.975		-0.000157511	2697.93	0.0352636	2697.93	0.117562	2697.87	-0.0120706	2697.93
524.933	1.8855	1.16667	1.7491			0.523182	8.01	0.0881495	7.98	0.168719	7.98		-0.000188984	2697.26	0.0360328	2697.26	0.118157	2697.2	-0.0271547	2697.26
525.6	1.8855	1.16667	1.7593			0.52075	8.015	0.0883204	7.985	0.168234	7.985		-0.000440892	2696.59	0.0353299	2696.59	0.112495	2696.53	-0.025642	2696.59
526.267	1.8852	1.33333	1.7702			0.523344	8.02	0.0897842	7.99	0.168958	7.99		-6.29746e-05	2695.92	0.0350145	2695.92	0.115176	2695.86	-0.0150812	2695.92
526.933	1.8849	1.33333	1.7804			0.526716	8.025	0.0910466	7.995	0.168803	7.995		-0.000220376	2695.24	0.0323755	2695.24	0.116322	2695.18	-0.0165867	2695.24
527.6	1.8849	1.5	1.7906			0.534572	8.03	0.0927892	8	0.168916	8		-6.29548e-05	2694.57	0.035623	2694.57	0.116733	2694.51	-0.0135688	2694.57
528.267	1.8849	1.66667	1.8009			0.53848	8.035	0.0936792	8.005	0.170078	8.005		-0.000283252	2693.9	0.0346107	2693.9	0.117512	2693.84	-0.0256259	2693.9
528.933	1.8846	1.66667	1.8064			0.546578	8.04	0.0948057	8.01	0.172203	8.01		-0.000157337	2693.22	0.0353795	2693.22	0.120068	2693.16	-0.0120574	2693.22
529.6	1.8846	1.83333	1.8164			0.549716	8.045	0.0967637	8.015	0.17346	8.015		-0.000440476	2692.55	0.0345999	2692.55	0.115636	2692.49	-0.021097	2692.55
530.267	1.8843	1.83333	1.8266			0.546538	8.05	0.097211	8.02	0.172466	8.02		-0.000188746	2691.88	0.0352136	2691.88	0.119233	2691.82	-0.019587	2691.88
530.933	1.8839	2	1.8368			0.542266	8.055	0.097197	8.025	0.174627	8.025		-0.000251621	2691.2	0.0364461	2691.2	0.12142	2691.14	-0.019584	2691.2
531.6	1.8839	2.16667	1.847			0.542809	8.06	0.0981127	8.03	0.180877	8.03		-0.000283029	2690.53	0.0345836	2690.53	0.119318	2690.47	-0.0150622	2690.53
532.267	1.8839	2.33333	1.857			0.535966	8.065	0.0979137	8.035	0.181302	8.035		-0.000125771	2689.86	0.03628	2689.86	0.119422	2689.8	-0.0195778	2689.86
532.933	1.8836	2.33333	1.8672			0.537491	8.07	0.0989653	8.04	0.182062	8.04		-0.000251502	2689.18	0.036661	2689.18	0.119158	2689.12	-0.0301149	2689.18
533.6	1.8836	2.5	1.8734			0.540879	8.075	0.101005	8.045	0.185049	8.045		-0.00022003	2688.51	0.0365779	2688.51	0.119507	2688.45	-0.0210771	2688.51
534.267	1.8833	2.66667	1.8836			0.542801	8.08	0.101818	8.05	0.186312	8.05		0.000157139	2687.84	0.0373452	2687.84	0.123099	2687.78	-0.0210738	2687.84
534.933	1.8833	2.83333	1.8936			0.546668	8.085	0.102251	8.055	0.18481	8.055		6.28459e-05	2687.16	0.0354839	2687.16	0.120815	2687.1	-0.0225755	2687.16
535.6	1.8827	3	1.9038			0.549586	8.09	0.10356	8.06	0.185073	8.06		-9.42537e-05	2686.49	0.0364832	2686.49	0.118838	2686.43	-0.0165528	2686.49
536.267	1.8824	3.16667	1.914			0.546643	8.095	0.106889	8.065	0.185223	8.065		-3.1413e-05	2685.81	0.0385642	2685.81	0.118942	2685.75	-0.0180547	2685.81
536.933	1.8824	3.33333	1.923			0.548638	8.1	0.108903	8.07	0.188132	8.07		-0.000251265	2685.14	0.0380172	2685.14	0.117761	2685.08	-0.0180519	2685.14
537.6	1.8824	3.5	1.9332			0.547032	8.105	0.110723	8.075	0.192909	8.075		-0.000282628	2684.46	0.0380885	2684.46	0.12025	2684.4	-0.0300817	2684.46
538.133	1.8821	3.66667	1.9432			0.545857	8.11	0.111962	8.08	0.196501	8.08		-3.13982e-05	2683.79	0.0380051	2683.79	0.122005	2683.73	-0.0270693	2683.79
538.8	1.8818	4	1.9534			0.556826	8.115	0.114995	8.085	0.202217	8.085		-0.000282539	2683.11	0.0386943	2683.11	0.122291	2683.05	-0.0210506	2683.11
539.467	1.8818	4.16667	1.9611			0.560149	8.12	0.118332	8.09	0.206851	8.09		-0.000313883	2682.44	0.0378388	2682.44	0.120316	2682.38	-0.024054	2682.44
540.133	1.8815	4.33333	1.9711			0.557377	8.125	0.120735	8.095	0.210574	8.095		-0.000219683	2681.77	0.0379872	2681.77	0.120236	2681.7	-0.0225471	2681.77
540.8	1.8815	4.66667	1.9813			0.560709	8.13	0.123428	8.1	0.217745	8.1		-0.000125513	2681.09	0.0378269	2681.09	0.120583	2681.03	-0.0255493	2681.09
541.467	1.8815	5	1.9915			0.562128	8.135	0.126361	8.105	0.224929	8.105		-0.000250988	2680.41	0.0380524	2680.41	0.120747	2680.35	-0.0195347	2680.41
542.133	1.8812	5	1.9915			0.563619	8.14	0.128855	8.11	0.233297	8.11		-0.000125474	2679.74	0.0390497	2679.74	0.124211	2679.68	-0.0240388	2679.74
542.8	1.8812	5.33333	2.0017			0.560498	8.145	0.133197	8.115	0.241869	8.115		-6.27272e-05	2679.06	0.0385807	2679.06	0.119854	2679	-0.0180263	2679.06
543.467	1.8808	5.66667	2.0117			0.556055	8.15	0.138882	8.12	0.246102	8.12		-0.000250869	2678.39	0.0374173	2678.39	0.122462	2678.33	-0.0255332	2678.39
544.133	1.8805	5.83333	2.0166			0.556907	8.155	0.142828	8.125	0.251555	8.125		-0.000282183	2677.71	0.0367942	2677.71	0.12171	2677.65	-0.0315361	2677.71
544.8	1.8805	6.16667	2.0269			0.560595	8.16	0.150885	8.13	0.255925	8.13		-0.000188092	2677.04	0.0390251	2677.04	0.125293	2676.98	-0.0195193	2677.04
545.467	1.8805	6.66667	2.0371			0.556874	8.165	0.159054	8.135	0.262653	8.135		-0.000250751	2676.36	0.0373996	2676.36	0.122526	2676.3	-0.0165137	2676.36
546.133	1.8802	6.66667	2.0377			0.561649	8.17	0.163495	8.14	0.265922	8.14		-6.26778e-05	2675.69	0.0382417	2675.69	0.122629	2675.63	-0.0150101	2675.69
546.8	1.8802	7	2.0479			0.564949	8.175	0.168251	8.145	0.264096	8.145		-0.00015667	2675.01	0.0378502	2675.01	0.125051	2674.95	-0.0135069	2675.01
547.467	1.8802	7.5	2.0566			0.564973	8.18	0.175683	8.15	0.264317	8.15		-0.000156645	2674.33	0.038461	2674.33	0.123749	2674.27	-0.0180064	2674.33
548.133	1.8799	8	2.0669			0.570867	8.185	0.179475	8.155	0.267723	8.155		-0.000187944	2673.66	0.0376843	2673.66	0.123303	2673.6	-0.0285057	2673.66
548.8	1.8796	8.33333	2.0731			0.572918	8.19	0.183419	8.16	0.269663	8.16		-6.26382e-05	2672.98	0.0381406	2672.98	0.121819	2672.92	-0.0120005	2672.98
549.467	1.8796	8.83333	2.0833			0.568986	8.195	0.188871	8.165	0.270633	8.165		9.39428e-05	2672.3	0.0390591	2672.3	0.12485	2672.24	-0.0179979	2672.3
550.133	1.8793	9.16667	2.0879			0.571905	8.2	0.193705	8.17	0.270842	8.17		0.000156546	2671.63	0.0384366	2671.63	0.12483	2671.57	-0.0224938	2671.63
550.8	1.8793	9.66667	2.0979			0.571775	8.205	0.198406	8.175	0.274985	8.175		-0.00021913	2670.95	0.0379686	2670.95	0.127432	2670.89	-0.0194916	2670.95
551.467	1.8793	10	2.1013			0.569805	8.21	0.203479	8.18	0.278762	8.18		-0.000250395	2670.27	0.0372695	2670.27	0.125949	2670.21	-0.0209876	2670.27
552.133	1.879	10.6667	2.1115			0.570283	8.215	0.209219	8.185	0.278618	8.185		-0.000187767	2669.6	0.0384185	2669.6	0.125563	2669.54	-0.0194854	2669.6
552.8	1.879	10.8333	2.1137			0.569505	8.22	0.215428	8.19	0.27881	8.19		-0.000375474	2668.92	0.0375657	2668.92	0.127555	2668.86	-0.0149864	2668.92
553.467	1.879	11.5	2.1239			0.571313	8.225	0.220199	8.195	0.282018	8.195		0.000125138	2668.24	0.0373289	2668.24	0.127778	2668.18	-0.0239745	2668.24
554.133	1.8787	11.6667	2.1251			0.571434	8.23	0.224867	8.2	0.287166	8.2		-0.000218957	2667.57	0.0364766	2667.57	0.123981	2667.51	-0.00898903	2667.57
554.8	1.8787	12.3333	2.1351			0.568532	8.235	0.226106	8.205	0.288651	8.205		-0.000125098	2666.89	0.0382405	2666.89	0.126215	2666.83	-0.0194731	2666.89
555.467	1.8784	12.5	2.136			0.56884	8.24	0.228781	8.21	0.290686	8.21		-0.000281428	2666.21	0.037542	2666.21	0.126256	2666.15	-0.0269585	2666.21
556.133	1.8784	13.3333	2.1459			0.570721	8.245	0.231523	8.215	0.299887	8.215		-0.000218854	2665.53	0.0368438	2665.53	0.126297	2665.47	-0.0224619	2665.53
556.8	1.8781	14.1667	2.1552			0.571864	8.25	0.233322	8.22	0.304742	8.22		-9.37792e-05	2664.86	0.0356075	2664.86	0.124329	2664.8	-0.0224584	2664.86
557.467	1.8781	15	2.1642			0.568743	8.255	0.234952	8.225	0.307657	8.225		-0.000281294	2664.18	0.0366783	2664.18	0.125831	2664.12	-0.0209578	2664.18
558.133	1.8777	15.8333	2.1726			0.569602	8.26	0.236446	8.23	0.311458	8.23		-0.00025	2663.5	0.0369033	2663.5	0.125568	2663.44	-0.0194578	2663.5
558.8	1.8777	16.6667	2.1809			0.579833	8.265	0.239072	8.235	0.319767	8.235		-0.000124981	2662.82	0.0374354	2662.82	0.125122	2662.76	-0.0254408	2662.82
559.467	1.8777	17.5	2.1887			0.584389	8.27	0.240718	8.24	0.322616	8.24		-3.12402e-05	2662.15	0.0387362	2662.15	0.129301	2662.08	-0.0194516	2662.15
560.133	1.8774	18.3333	2.1961			0.578787	8.275	0.241159	8.245	0.32458	8.245		-0.000187411	2661.47	0.0364247	2661.47	0.130315	2661.41	-0.0149605	2661.47
560.8	1.8774	19.1667	2.2033			0.578544	8.28	0.241857	8.25	0.322939	8.25		-3.12303e-05	2660.79	0.037341	2660.79	0.128956	2660.73	-0.0149581	2660.79
561.467	1.8774	20	2.2104			0.576923	8.285	0.244669	8.255	0.322544	8.255		-3.12253e-05	2660.11	0.0368741	2660.11	0.130395	2660.05	-0.0179469	2660.11
562.133	1.8771	20.8333	2.2172			0.578885	8.29	0.245128	8.26	0.32091	8.26		-6.24409e-05	2659.43	0.0382509	2659.43	0.127152	2659.37	-0.0164487	2659.43
562.8	1.8771	21.6667	2.2237			0.579695	8.295	0.245185	8.265	0.321251	8.265		-0.000218509	2658.75	0.0368626	2658.75	0.127983	2658.69	-0.014951	2658.75
563.467	1.8768	22.5	2.2299			0.579347	8.3	0.246374	8.27	0.320437	8.27		-0.000187264	2658.07	0.0380852	2658.07	0.131002	2658.01	-0.0104641	2658.07
564.133	1.8768	23.3333	2.2358			0.583222	8.305	0.247468	8.275	0.319821	8.275		-0.000249645	2657.4	0.037465	2657.4	0.129219	2657.34	-0.0283979	2657.4
564.8	1.8765	24.1667	2.242			0.584397	8.31	0.247829	8.28	0.318995	8.28		-0.000187204	2656.72	0.0366148	2656.72	0.130474	2656.66	-0.026899	2656.72
565.467	1.8765	25	2.2479			0.587835	8.315	0.246604	8.285	0.31754	8.285		-6.23916e-05	2656.04	0.0374532	2656.04	0.128692	2655.98	-0.0224123	2656.04
566.133	1.8765	25.8333	2.2535			0.592229	8.32	0.245707	8.29	0.317941	8.29		-0.000218336	2655.36	0.0377544	2655.36	0.131284	2655.3	-0.0224088	2655.36
566.8	1.8765	26.6667	2.2588			0.603846	8.325	0.244735	8.295	0.31657	8.295		-0.000405418	2654.68	0.0384389	2654.68	0.130595	2654.62	-0.0238989	2654.68
567.467	1.8762	27.5	2.2643			0.607413	8.33	0.242046	8.3	0.313404	8.3		-3.1181e-05	2654	0.0353643	2654	0.129238	2653.94	-0.0104541	2654
568.133	1.8762	28.3333	2.2696			0.606562	8.335	0.239346	8.305	0.31141	8.305		-0.000187057	2653.32	0.0371995	2653.32	0.1277	2653.26	-0.0253846	2653.32
568.8	1.8759	29.1667	2.2746			0.605054	8.34	0.238048	8.31	0.308992	8.31		-0.000187027	2652.64	0.0359667	2652.64	0.134722	2652.58	-0.00746487	2652.64
569.467	1.8759	30	2.2795			0.602727	8.345	0.234982	8.315	0.310135	8.315		-9.34988e-05	2651.96	0.0356542	2651.96	0.133973	2651.9	-0.0149274	2651.96
570.133	1.8756	30.8333	2.2845			0.603935	8.35	0.229209	8.32	0.314451	8.32		-6.23227e-05	2651.28	0.038945	2651.28	0.132009	2651.22	-0.0268651	2651.28
570.8	1.8756	31.6667	2.2891			0.601065	8.355	0.224059	8.325	0.312518	8.325		0	2650.6	0.0380191	2650.6	0.131078	2650.54	-0.0238763	2650.6
571.467	1.8756	32.3333	2.2941			0.597944	8.36	0.222811	8.33	0.312033	8.33		-3.11515e-05	2649.92	0.0403123	2649.92	0.129419	2649.86	-0.0104442	2649.92
572.133	1.875	33.1667	2.2984			0.598204	8.365	0.21971	8.335	0.309405	8.335		-0.000124587	2649.24	0.0386968	2649.24	0.134313	2649.18	-0.0134262	2649.24
572.8	1.875	34	2.3028			0.603133	8.37	0.215894	8.34	0.304251	8.34		3.11416e-05	2648.56	0.037848	2648.56	0.133806	2648.5	-0.0253565	2648.56
573.467	1.8746	34.8333	2.3071			0.609926	8.375	0.212358	8.345	0.303203	8.345		-0.000124547	2647.88	0.038608	2647.88	0.132208	2647.82	-0.0193872	2647.88
574.133	1.8746	35.6667	2.3115			0.613526	8.38	0.208861	8.35	0.299803	8.35		-0.000124527	2647.2	0.0369168	2647.2	0.131945	2647.14	-0.0223664	2647.2
574.8	1.8746	36.5	2.3155			0.616566	8.385	0.202474	8.355	0.294709	8.355		6.22538e-05	2646.52	0.0377533	2646.52	0.134834	2646.46	-0.0119269	2646.52
575.467	1.8743	37.3333	2.3198			0.613518	8.39	0.196724	8.36	0.291943	8.36		-0.000342341	2645.84	0.0369818	2645.84	0.131903	2645.78	-0.0163968	2645.84
576.133	1.8743	38.1667	2.3242			0.611693	8.395	0.192005	8.365	0.283042	8.365		-0.000155585	2645.16	0.037129	2645.16	0.135034	2645.1	-0.0149038	2645.16
576.8	1.8743	39	2.3279			0.609034	8.4	0.187049	8.37	0.277732	8.37		-0.000280009	2644.48	0.038654	2644.48	0.135497	2644.42	-0.0268227	2644.48
577.467	1.874	39.8333	2.3319			0.601738	8.405	0.182459	8.375	0.275499	8.375		-6.22145e-05	2643.8	0.038648	2643.8	0.133537	2643.74	-0.0148991	2643.8
578	1.874	40.6667	2.3356			0.599728	8.41	0.177945	8.38	0.272051	8.38		-0.000248818	2643.12	0.0377235	2643.12	0.13394	2643.06	-0.0178761	2643.12
578.667	1.8737	41.5	2.3394			0.597117	8.415	0.17239	8.385	0.266101	8.385		-0.000217682	2642.44	0.0386357	2642.44	0.134827	2642.37	-0.00893664	2642.44
579.333	1.8737	42.3333	2.3434			0.596209	8.42	0.165567	8.39	0.258259	8.39		-9.32776e-05	2641.75	0.0380176	2641.75	0.132141	2641.69	-0.0238273	2641.75
580	1.8737	43.1667	2.3468			0.59612	8.425	0.159487	8.395	0.253249	8.395		6.21751e-05	2641.07	0.0383941	2641.07	0.136722	2641.01	-0.0297794	2641.07
580.667	1.8734	44	2.3505			0.599111	8.43	0.155649	8.4	0.253506	8.4		-9.3248e-05	2640.39	0.038082	2640.39	0.136216	2640.33	-0.028286	2640.39
581.333	1.8734	44.8333	2.3542			0.600328	8.435	0.151707	8.405	0.252291	8.405		0	2639.71	0.0369291	2639.71	0.135166	2639.65	-0.014885	2639.71
582	1.8734	45.6667	2.358			0.601698	8.44	0.14776	8.41	0.246461	8.41		-0.000279655	2639.03	0.0387581	2639.03	0.135871	2638.97	-0.0133944	2639.03
582.667	1.8731	46.5	2.3611			0.603522	8.445	0.145498	8.415	0.247897	8.415		-6.21358e-05	2638.35	0.0390576	2638.35	0.133489	2638.29	-0.0223205	2638.35
583.333	1.8731	47.3333	2.3648			0.605313	8.45	0.141634	8.42	0.24752	8.42		-0.000217441	2637.66	0.0399685	2637.66	0.132379	2637.6	-0.0238047	2637.66
584	1.8731	48.1667	2.3679			0.607145	8.455	0.134551	8.425	0.243707	8.425		-9.31743e-05	2636.98	0.0388925	2636.98	0.134475	2636.92	-0.0163632	2636.98
584.667	1.8728	49	2.3716			0.605711	8.46	0.131143	8.43	0.241474	8.43		-6.21064e-05	2636.3	0.0400323	2636.3	0.134273	2636.24	-0.0223099	2636.3
585.333	1.8728	49.8333	2.3747			0.601276	8.465	0.128307	8.435	0.237499	8.435		-9.31446e-05	2635.62	0.0401023	2635.62	0.140178	2635.56	-0.0223063	2635.62
586	1.8728	50.6667	2.3781			0.600255	8.47	0.125787	8.44	0.232681	8.44		-0.00018626	2634.94	0.0401724	2634.94	0.137012	2634.88	-0.0252765	2634.94
586.667	1.8725	51.5	2.3815			0.603846	8.475	0.122557	8.445	0.228604	8.445		-0.000124154	2634.25	0.0381044	2634.25	0.135418	2634.19	-0.0267591	2634.25
587.333	1.8725	52.3333	2.3843			0.607283	8.48	0.119185	8.45	0.221391	8.45		9.31006e-05	2633.57	0.0373348	2633.57	0.136545	2633.51	-0.019323	2633.57
588	1.8722	53.1667	2.3877			0.607899	8.485	0.117756	8.455	0.215782	8.455		9.30862e-05	2632.89	0.0406877	2632.89	0.135919	2632.83	-0.0237784	2632.89
588.667	1.8722	54	2.3908			0.603911	8.49	0.116583	8.46	0.211388	8.46		-0.000124095	2632.21	0.0386205	2632.21	0.138315	2632.14	-0.017831	2632.21
589.333	1.8722	54.8333	2.3939			0.603173	8.495	0.11425	8.465	0.210736	8.465		3.10188e-05	2631.52	0.0394539	2631.52	0.140166	2631.46	-0.0148568	2631.52
590	1.8722	55.6667	2.3973			0.601916	8.5	0.113058	8.47	0.207419	8.47		6.20278e-05	2630.84	0.0392187	2630.84	0.1396	2630.78	-0.0163399	2630.84
590.667	1.8718	56.5	2.4001			0.597409	8.505	0.111364	8.475	0.203522	8.475		-0.000310089	2630.16	0.0389073	2630.16	0.138974	2630.1	-0.0193077	2630.16
591.333	1.8718	57.3333	2.4035			0.591013	8.51	0.110177	8.48	0.203301	8.48		-9.30124e-05	2629.47	0.0402741	2629.47	0.137744	2629.41	-0.0178197	2629.47
592	1.8715	58.1667	2.4063			0.588654	8.515	0.110018	8.485	0.204294	8.485		0.000185995	2628.79	0.0389713	2628.79	0.139051	2628.73	-0.0222711	2628.79
592.667	1.8715	59	2.4094			0.592561	8.52	0.108491	8.49	0.204145	8.49		0.000123977	2628.11	0.0399564	2628.11	0.139572	2628.05	-0.0133605	2628.11
593.333	1.8712	59.8333	2.4125			0.604284	8.525	0.10742	8.495	0.20193	8.495		-0.000185936	2627.42	0.0404075	2627.42	0.13949	2627.36	-0.0178112	2627.42
594	1.8712	60.6667	2.4153			0.597296	8.53	0.106793	8.5	0.202457	8.5		-0.000123938	2626.74	0.0404011	2626.74	0.142666	2626.68	-0.00742015	2626.74
594.667	1.8712	61.5	2.4184			0.595147	8.535	0.10579	8.505	0.207018	8.505		-0.000247836	2626.06	0.0404709	2626.06	0.140169	2625.99	-0.0237408	2626.06
595.333	1.8709	62.3333	2.4215			0.599801	8.54	0.104251	8.51	0.210915	8.51		-0.000185848	2625.37	0.0409218	2625.37	0.142561	2625.31	-0.0222535	2625.37
596	1.8709	63.1667	2.4243			0.601722	8.545	0.103954	8.515	0.210658	8.515		-0.000185818	2624.69	0.0399247	2624.69	0.141211	2624.63	-0.0266999	2624.69
596.667	1.8706	64	2.4277			0.601138	8.55	0.103411	8.52	0.210634	8.52		3.09649e-05	2624	0.0394614	2624	0.139319	2623.94	-0.0266957	2624
597.333	1.8706	64.8333	2.4308			0.600555	8.555	0.102483	8.525	0.209041	8.525		-0.0001548	2623.32	0.039912	2623.32	0.140925	2623.26	-0.0237258	2623.32
598	1.8706	65.6667	2.4336			0.595155	8.56	0.101261	8.53	0.207557	8.53		-9.2865e-05	2622.63	0.0399058	2622.63	0.144158	2622.57	-0.0103784	2622.63
598.667	1.8703	66.5	2.437			0.597855	8.565	0.101827	8.535	0.206437	8.535		-0.000340452	2621.95	0.0408895	2621.95	0.139434	2621.89	-0.0222358	2621.95
599.333	1.8703	67.3333	2.4398			0.603238	8.57	0.101567	8.54	0.205342	8.54		-0.000216617	2621.27	0.0409591	2621.27	0.139532	2621.21	-0.0251966	2621.27
600	1.87	68.1667	2.4432			0.604438	8.575	0.100171	8.545	0.203863	8.545		-6.18807e-05	2620.58	0.0408763	2620.58	0.14186	2620.52	-0.0251927	2620.58
600.667	1.87	69	2.4463			0.608556	8.58	0.0992463	8.55	0.20032	8.55		-0.000123742	2619.9	0.0400327	2619.9	0.141356	2619.84	-0.0251886	2619.9
601.333	1.8697	69.8333	2.4494			0.613072	8.585	0.0982064	8.555	0.194112	8.555		-3.09306e-05	2619.21	0.0429942	2619.21	0.141936	2619.15	-0.029629	2619.21
602	1.8697	70.6667	2.4525			0.614652	8.59	0.0969698	8.56	0.190909	8.56		6.18513e-05	2618.53	0.0383462	2618.53	0.144443	2618.47	-0.0266619	2618.53
602.667	1.8697	71.5	2.4556			0.619638	8.595	0.0967426	8.565	0.189688	8.565		3.09207e-05	2617.84	0.0383401	2617.84	0.14701	2617.78	-0.0133288	2617.84
603.333	1.8694	72.3333	2.4593			0.62995	8.6	0.0955599	8.57	0.187348	8.57		0.000185495	2617.16	0.0390947	2617.16	0.14235	2617.1	-0.017769	2617.16
604	1.8694	73.1667	2.4624			0.627842	8.605	0.0953842	8.575	0.185923	8.575		-9.27328e-05	2616.47	0.0391645	2616.47	0.143592	2616.41	-0.0207272	2616.47
604.667	1.8691	74	2.4662			0.624032	8.61	0.0959533	8.58	0.185528	8.58		-0.000123624	2615.79	0.0390063	2615.79	0.14074	2615.73	-0.0177633	2615.79
605.333	1.8691	74.8333	2.4696			0.625581	8.615	0.0963749	8.585	0.187587	8.585		3.09012e-05	2615.1	0.0394562	2615.1	0.142282	2615.04	-0.0192406	2615.1
606	1.8691	75.6667	2.4733			0.62841	8.62	0.0965974	8.59	0.189503	8.59		-6.17925e-05	2614.42	0.0410462	2614.42	0.148097	2614.35	-0.0133183	2614.42
606.667	1.8687	76.5	2.477			0.628848	8.625	0.0977685	8.595	0.193974	8.595		-6.17828e-05	2613.73	0.0408117	2613.73	0.140071	2613.67	-0.020714	2613.73
607.333	1.8687	77.3333	2.4807			0.63025	8.63	0.0978949	8.6	0.195591	8.6		-0.000185319	2613.04	0.0401213	2613.04	0.143238	2612.98	-0.0221901	2613.04
608	1.8684	78.1667	2.4844			0.627964	8.635	0.0975905	8.605	0.199404	8.605		0.000154408	2612.36	0.0398111	2612.36	0.14135	2612.3	-0.0192284	2612.36
608.667	1.8684	79	2.4885			0.627818	8.64	0.0973937	8.61	0.204881	8.61		6.17534e-05	2611.67	0.0407923	2611.67	0.143493	2611.61	-0.0192253	2611.67
609.333	1.8681	79.8333	2.4925			0.630696	8.645	0.0970939	8.615	0.204534	8.615		-6.17436e-05	2610.99	0.0410137	2610.99	0.145815	2610.92	-0.0221796	2610.99
610	1.8681	80.6667	2.4965			0.633007	8.65	0.0954615	8.62	0.203157	8.62		-0.000308669	2610.3	0.0422223	2610.3	0.146874	2610.24	-0.0325249	2610.3
610.667	1.8681	81.5	2.5009			0.63449	8.655	0.094808	8.625	0.200966	8.625		-3.0862e-05	2609.61	0.0404692	2609.61	0.143906	2609.55	-0.0266071	2609.61
611.333	1.8678	82.3333	2.5052			0.637619	8.66	0.0948315	8.63	0.198973	8.63		0	2608.93	0.0412978	2608.93	0.150434	2608.87	-0.0147793	2608.93
612	1.8678	83.1667	2.5096			0.636817	8.665	0.094527	8.635	0.20169	8.635		3.08523e-05	2608.24	0.0408359	2608.24	0.147345	2608.18	-0.0265986	2608.24
612.667	1.8678	84	2.5145			0.641503	8.67	0.0952203	8.64	0.201792	8.64		-9.25422e-05	2607.55	0.0416643	2607.55	0.141494	2607.49	-0.0295493	2607.55
613.333	1.8675	84.8333	2.5192			0.640538	8.675	0.0948315	8.645	0.200062	8.645		-9.25278e-05	2606.87	0.0436306	2606.87	0.147779	2606.81	-0.0295446	2606.87
614	1.8669	85.6667	2.5244			0.639225	8.68	0.0952156	8.65	0.199242	8.65		-3.08375e-05	2606.18	0.0401336	2606.18	0.148657	2606.12	-0.023632	2606.18
614.667	1.8669	86.5	2.5297			0.636906	8.685	0.0954217	8.655	0.198296	8.655		-9.24981e-05	2605.49	0.0417962	2605.49	0.147612	2605.43	-0.0177212	2605.49
615.333	1.8669	87.3333	2.535			0.633396	8.69	0.0962812	8.66	0.198219	8.66		0	2604.81	0.043458	2604.81	0.145968	2604.74	-0.0236245	2604.81
616	1.8666	88.1667	2.5409			0.635244	8.695	0.0959533	8.665	0.1968	8.665		-0.000123292	2604.12	0.0415555	2604.12	0.144924	2604.06	-0.0162393	2604.12
616.667	1.8666	89	2.5471			0.630696	8.7	0.0957121	8.67	0.195399	8.67		6.1636e-05	2603.43	0.0424587	2603.43	0.147542	2603.37	-0.0162367	2603.43
617.333	1.8663	89.8333	2.5536			0.632018	8.705	0.0957824	8.675	0.195261	8.675		0.000123253	2602.74	0.03851	2602.74	0.147639	2602.68	-0.0162341	2602.74
617.867	1.8663	90.6667	2.5607			0.63355	8.71	0.096143	8.68	0.1958	8.68		9.24244e-05	2602.06	0.0423695	2602.06	0.148575	2602	-0.0191827	2602.06
618.533	1.8663	91.5	2.5682			0.632617	8.715	0.0973094	8.685	0.195716	8.685		-0.00018482	2601.37	0.0418323	2601.37	0.148012	2601.31	-0.0147536	2601.37
619.2	1.866	92.3333	2.5765			0.639743	8.72	0.0976748	8.69	0.197315	8.69		0	2600.68	0.0422802	2600.68	0.147928	2600.62	-0.0177015	2600.68
619.867	1.866	93.1667	2.5855			0.640733	8.725	0.0981385	8.695	0.198392	8.695		-0.000123174	2599.99	0.0411371	2599.99	0.147305	2599.93	-0.0206485	2599.99
620.533	1.8656	94	2.5954			0.64614	8.73	0.0973961	8.7	0.201026	8.7		0.000123155	2599.3	0.0418123	2599.3	0.148061	2599.24	-0.0176959	2599.3
621.2	1.8656	94.6667	2.6054			0.647218	8.735	0.0970002	8.705	0.202199	8.705		-0.000123135	2598.62	0.0410483	2598.62	0.151036	2598.56	-0.0176931	2598.62
621.867	1.8653	94.8333	2.6072			0.646189	8.74	0.0967543	8.71	0.200164	8.71		-0.000184673	2597.93	0.0406633	2597.93	0.150892	2597.87	-0.0206387	2597.93
622.533	1.8653	95.5	2.6174			0.644689	8.745	0.095143	8.715	0.1975	8.715		6.15482e-05	2597.24	0.0408082	2597.24	0.150568	2597.18	-0.0117916	2597.24
623.2	1.865	95.6667	2.6205			0.645986	8.75	0.0939134	8.72	0.19604	8.72		-0.000215384	2596.55	0.0417858	2596.55	0.149765	2596.49	-0.0132635	2596.55
623.867	1.865	96.1667	2.6305			0.6449	8.755	0.0934754	8.725	0.19592	8.725		9.22931e-05	2595.86	0.0432172	2595.86	0.145547	2595.8	-0.0235758	2595.86
624.533	1.865	96.5	2.6367			0.647559	8.76	0.0925456	8.73	0.196219	8.73		6.15188e-05	2595.17	0.0444969	2595.17	0.152354	2595.11	-0.0235721	2595.17
625.2	1.8647	96.8333	2.6469			0.643384	8.765	0.0941335	8.735	0.194992	8.735		3.07545e-05	2594.49	0.0412363	2594.49	0.154965	2594.42	-0.0235683	2594.49
625.867	1.8647	97.3333	2.6559			0.638617	8.77	0.0945504	8.74	0.191963	8.74		-6.14994e-05	2593.8	0.0427428	2593.8	0.151527	2593.74	-0.0250374	2593.8
626.533	1.8644	97.6667	2.6661			0.637003	8.775	0.0953093	8.745	0.192831	8.745		0	2593.11	0.0417527	2593.11	0.149467	2593.05	-0.0176707	2593.11
627.2	1.8644	98	2.6764			0.637571	8.78	0.0959767	8.75	0.196028	8.75		-0.00012296	2592.42	0.0416703	2592.42	0.150641	2592.36	-0.0235571	2592.42
627.867	1.8641	98.1667	2.6795			0.633671	8.785	0.0966068	8.755	0.196578	8.755		-0.000368821	2591.73	0.0430248	2591.73	0.150437	2591.67	-0.0250255	2591.73
628.533	1.8641	98.5	2.6897			0.629918	8.79	0.0971056	8.76	0.196279	8.76		-0.000307302	2591.04	0.0433204	2591.04	0.153765	2590.98	-0.0250215	2591.04
629.2	1.8638	98.6667	2.6999			0.625224	8.795	0.096937	8.765	0.195549	8.765		-6.14506e-05	2590.35	0.0434647	2590.35	0.152364	2590.29	-0.0220743	2590.35
629.867	1.8638	99	2.7095			0.627842	8.8	0.0964569	8.77	0.196674	8.77		9.21609e-05	2589.66	0.0426265	2589.66	0.153118	2589.6	-0.0250135	2589.66
630.533	1.8635	99.1667	2.7198			0.629569	8.805	0.0938899	8.775	0.197153	8.775		0.000122862	2588.97	0.0428464	2588.97	0.149624	2588.91	-0.019125	2588.97
631.2	1.8632	99.3333	2.73			0.630664	8.81	0.0931405	8.78	0.196147	8.78		-0.000337817	2588.28	0.0426129	2588.28	0.152053	2588.22	-0.0161801	2588.28
631.867	1.8632	99.5	2.7402			0.634174	8.815	0.0935925	8.785	0.197392	8.785		-0.000184235	2587.59	0.0426817	2587.59	0.150892	2587.53	-0.0102948	2587.59
632.533	1.8632	99.8333	2.7504			0.646853	8.82	0.093897	8.79	0.198476	8.79		0	2586.9	0.0411644	2586.9	0.153081	2586.84	-0.016175	2586.9
633.2	1.8629	99.8333	2.7517			0.648637	8.825	0.0947893	8.795	0.196159	8.795		-0.00015348	2586.21	0.0421395	2586.21	0.151083	2586.15	-0.0161724	2586.21
633.867	1.8629	100	2.7619			0.649642	8.83	0.0952975	8.8	0.195339	8.8		-9.20736e-05	2585.52	0.0435674	2585.52	0.146815	2585.46	-0.0220498	2585.52
634.533	1.8625	100.167	2.7721			0.649666	8.835	0.096232	8.805	0.197171	8.805		-0.000122745	2584.83	0.0418242	2584.83	0.151035	2584.77	-0.0205765	2584.83
635.2	1.8625	100.167	2.7821			0.653728	8.84	0.0973586	8.81	0.197141	8.81		-3.06814e-05	2584.14	0.0422704	2584.14	0.153641	2584.08	-0.0176342	2584.14
635.867	1.8622	100.333	2.7923			0.654012	8.845	0.0973773	8.815	0.19665	8.815		0	2583.45	0.0429429	2583.45	0.151824	2583.39	-0.0176314	2583.45
636.533	1.8622	100.5	2.8025			0.656452	8.85	0.0970939	8.82	0.194423	8.82		0.000276045	2582.76	0.0424835	2582.76	0.149769	2582.7	-0.0132214	2582.76
637.2	1.8619	100.5	2.8125			0.656063	8.855	0.0971806	8.825	0.195082	8.825		-9.20008e-05	2582.07	0.0424011	2582.07	0.153269	2582.01	-0.0132194	2582.07
637.867	1.8619	100.667	2.8156			0.657092	8.86	0.0971384	8.83	0.198189	8.83		3.06619e-05	2581.38	0.0426208	2581.38	0.153842	2581.32	-0.0264345	2581.38
638.533	1.8619	100.667	2.8258			0.658673	8.865	0.0962391	8.835	0.19486	8.835		-0.000122628	2580.69	0.0423878	2580.69	0.152623	2580.63	-0.0205569	2580.69
639.2	1.8616	100.833	2.836			0.65659	8.87	0.0960728	8.84	0.196273	8.84		6.13043e-05	2580	0.0424564	2580	0.15642	2579.94	-0.0234899	2580
639.867	1.8613	100.833	2.8462			0.659241	8.875	0.0973071	8.845	0.197997	8.845		-6.12947e-05	2579.31	0.042525	2579.31	0.155559	2579.24	-0.0190825	2579.31
640.533	1.8613	101	2.8565			0.659241	8.88	0.0985507	8.85	0.201607	8.85		-0.000183855	2578.61	0.0464384	2578.61	0.157922	2578.55	-0.0190795	2578.61
641.2	1.8613	101	2.8667			0.662775	8.885	0.098888	8.855	0.204648	8.855		0.00012255	2577.92	0.0427376	2577.92	0.155808	2577.86	-0.0205439	2577.92
641.867	1.861	101.167	2.8772			0.666748	8.89	0.0991831	8.86	0.205845	8.86		-0.000306327	2577.23	0.0401686	2577.23	0.153278	2577.17	-0.0132046	2577.23
642.533	1.8607	101.167	2.8872			0.660895	8.895	0.0993658	8.865	0.206731	8.865		-0.000122512	2576.54	0.0428747	2576.54	0.155222	2576.48	-0.0146695	2576.54
643.2	1.8607	101.333	2.8974			0.657911	8.9	0.0997264	8.87	0.208126	8.87		-0.000275607	2575.85	0.0431693	2575.85	0.156211	2575.79	-0.0234675	2575.85
643.867	1.8607	101.333	2.9076			0.656671	8.905	0.100153	8.875	0.208622	8.875		-0.000214327	2575.16	0.0435391	2575.16	0.15392	2575.1	-0.0219973	2575.16
644.533	1.8604	101.5	2.9179			0.664624	8.91	0.0979301	8.88	0.209556	8.88		-6.12264e-05	2574.46	0.0433815	2574.46	0.156817	2574.4	-0.0205276	2574.46
645.2	1.8604	101.5	2.9284			0.671758	8.915	0.0975553	8.885	0.210592	8.885		0	2573.77	0.0441277	2573.77	0.15715	2573.71	-0.0117282	2573.77
645.867	1.8601	101.667	2.9386			0.669731	8.92	0.0982743	8.89	0.209329	8.89		-0.000214224	2573.08	0.0445724	2573.08	0.159986	2573.02	-0.0161236	2573.08
646.533	1.8598	101.667	2.9489			0.668231	8.925	0.0988552	8.895	0.208742	8.895		-6.11973e-05	2572.39	0.0426834	2572.39	0.157279	2572.33	-0.0146555	2572.39
647.2	1.8598	101.667	2.9591			0.671377	8.93	0.0991643	8.9	0.206892	8.9		0.000122375	2571.7	0.0456874	2571.7	0.15642	2571.63	-0.0205145	2571.7
647.867	1.8594	101.833	2.9693			0.673785	8.935	0.0992487	8.905	0.207305	8.905		-9.17669e-05	2571	0.0443253	2571	0.161578	2570.94	-0.0175811	2571
648.533	1.8594	101.833	2.9796			0.667972	8.94	0.0991034	8.91	0.204791	8.91		-6.11682e-05	2570.31	0.0430392	2570.31	0.158812	2570.25	-0.0117188	2570.31
649.2	1.8588	102	2.9898			0.663181	8.945	0.100968	8.915	0.207066	8.915		-6.11584e-05	2569.62	0.0445369	2569.62	0.159502	2569.56	-0.0190401	2569.62
649.867	1.8588	102	3			0.666018	8.95	0.101818	8.92	0.207305	8.92		0	2568.92	0.0429504	2568.92	0.156797	2568.86	-0.0131795	2568.92
650.533	1.8585					0.664672	8.955	0.102097	8.925	0.206707	8.925		-6.11389e-05	2568.23	0.0443725	2568.23	0.160523	2568.17	-0.0175699	2568.23
651.2	1.8585					0.662905	8.96	0.102179	8.93	0.206455	8.93		-3.05646e-05	2567.54	0.0443654	2567.54	0.160259	2567.48	-0.0102475	2567.54
651.867	1.8582					0.658519	8.965	0.102015	8.935	0.205665	8.935		3.05597e-05	2566.85	0.0447343	2566.85	0.162257	2566.78	-0.0161006	2566.85
652.533	1.8582					0.654385	8.97	0.1012	8.94	0.20697	8.94		3.05549e-05	2566.15	0.0438251	2566.15	0.156935	2566.09	-0.0190249	2566.15
653.2	1.8579					0.650477	8.975	0.101113	8.945	0.206306	8.945		0	2565.46	0.0447199	2565.46	0.15691	2565.4	-0.0117058	2565.46
653.867	1.8579					0.650704	8.98	0.100401	8.95	0.203564	8.95		-0.000152726	2564.77	0.045239	2564.77	0.157242	2564.7	-0.0131669	2564.77
654.533	1.8576					0.649723	8.985	0.100734	8.955	0.203169	8.955		-0.000122162	2564.07	0.0448561	2564.07	0.158347	2564.01	-0.0234041	2564.07
655.2	1.8573					0.648604	8.99	0.101221	8.96	0.201744	8.96		0.000122142	2563.38	0.0449993	2563.38	0.161117	2563.32	-0.0204754	2563.38
655.867	1.8573					0.649902	8.995	0.100162	8.965	0.199823	8.965		-0.000183184	2562.68	0.0449169	2562.68	0.164422	2562.62	-0.0190098	2562.68
656.533	1.857					0.65042	9	0.0990098	8.97	0.198991	8.97		-6.10515e-05	2561.99	0.0446095	2561.99	0.158391	2561.93	-0.0160827	2561.99
657.2	1.857					0.648491	9.005	0.0981689	8.975	0.200445	8.975		0	2561.3	0.0445271	2561.3	0.160743	2561.24	-0.0204656	2561.3
657.733	1.8567					0.647705	9.01	0.0979956	8.98	0.202594	8.98		6.10321e-05	2560.6	0.04437	2560.6	0.159707	2560.54	-0.0204623	2560.6
658.4	1.8567					0.645589	9.015	0.0983469	8.985	0.204917	8.985		-9.15339e-05	2559.91	0.0451135	2559.91	0.158909	2559.85	-0.0219205	2559.91
659.067	1.8563					0.644835	9.02	0.0997709	8.99	0.207359	8.99		0	2559.21	0.0464574	2559.21	0.161914	2559.15	-0.0233781	2559.21
659.733	1.8563					0.650169	9.025	0.100075	8.995	0.207832	8.995		0	2558.52	0.0459996	2558.52	0.160938	2558.46	-0.0248353	2558.52
660.4	1.856					0.647591	9.03	0.100181	9	0.209586	9		-9.14899e-05	2557.83	0.045092	2557.83	0.159309	2557.76	-0.0233707	2557.83
661.067	1.8557					0.646034	9.035	0.101195	9.005	0.209149	9.005		-0.000152459	2557.13	0.0432095	2557.13	0.160115	2557.07	-0.0204461	2557.13
661.733	1.8557					0.645289	9.04	0.101528	9.01	0.207838	9.01		-6.09738e-05	2556.44	0.0453776	2556.44	0.164305	2556.37	-0.0189826	2556.44
662.4	1.8554					0.646797	9.045	0.10235	9.015	0.208305	9.015		-9.14458e-05	2555.74	0.0457455	2555.74	0.159826	2555.68	-0.0131397	2555.74
663.067	1.8554					0.643951	9.05	0.102326	9.02	0.209921	9.02		-0.000304772	2555.05	0.0465629	2555.05	0.165678	2554.98	-0.0248155	2555.05
663.733	1.8551					0.641705	9.055	0.102928	9.025	0.213202	9.025		9.1417e-05	2554.35	0.0448313	2554.35	0.162031	2554.29	-0.0175141	2554.35
664.4	1.8551					0.64057	9.06	0.103364	9.03	0.217865	9.03		-9.14026e-05	2553.66	0.0457985	2553.66	0.165863	2553.59	-0.016052	2553.66
665.067	1.8551					0.64537	9.065	0.104036	9.035	0.219415	9.035		-6.09253e-05	2552.96	0.0451917	2552.96	0.164293	2552.9	-0.0248037	2552.96
665.733	1.8548					0.651458	9.07	0.105132	9.04	0.221241	9.04		9.13738e-05	2552.26	0.0460088	2552.26	0.164445	2552.2	-0.0204233	2552.26
666.4	1.8545					0.653793	9.075	0.10597	9.045	0.222079	9.045		0.000152265	2551.57	0.0449526	2551.57	0.163055	2551.51	-0.0233372	2551.57
667.067	1.8545					0.650331	9.08	0.106373	9.05	0.220086	9.05		-3.04481e-05	2550.87	0.0490653	2550.87	0.166528	2550.81	-0.0218752	2550.87
667.733	1.8542					0.653209	9.085	0.107006	9.055	0.218194	9.055		-0.000304433	2550.18	0.0475597	2550.18	0.165612	2550.12	-0.0277041	2550.18
668.4	1.8542					0.656671	9.09	0.108029	9.06	0.214782	9.06		6.08769e-05	2549.48	0.0453055	2549.48	0.163036	2549.42	-0.0145788	2549.48
669.067	1.8539					0.668783	9.095	0.107959	9.065	0.215465	9.065		0	2548.79	0.049042	2548.79	0.166508	2548.72	-0.0160341	2548.79
669.733	1.8536					0.670801	9.1	0.107223	9.07	0.216333	9.07		-0.000182572	2548.09	0.0503817	2548.09	0.161503	2548.03	-0.0160316	2548.09
670.4	1.8536					0.674725	9.105	0.106816	9.075	0.216428	9.075		6.08478e-05	2547.39	0.0464065	2547.39	0.163373	2547.33	-0.016029	2547.39
671.067	1.8532					0.68271	9.11	0.106919	9.08	0.216787	9.08		-0.000212933	2546.7	0.0462496	2546.7	0.167079	2546.64	-0.0160265	2546.7
671.733	1.8532					0.688126	9.115	0.107608	9.085	0.218362	9.085		-0.000182485	2546	0.0440723	2546	0.166579	2545.94	-0.026221	2546
672.4	1.8529					0.690809	9.12	0.108584	9.09	0.221463	9.09		-0.000212865	2545.3	0.045337	2545.3	0.165724	2545.24	-0.0203908	2545.3
673.067	1.8529					0.695187	9.125	0.106511	9.095	0.225455	9.095		3.04045e-05	2544.61	0.0463023	2544.61	0.165934	2544.55	-0.0160188	2544.61
673.733	1.8526					0.699848	9.13	0.105865	9.1	0.224719	9.1		9.11992e-05	2543.91	0.0455469	2543.91	0.1665	2543.85	-0.0160163	2543.91
674.4	1.8526					0.700886	9.135	0.105261	9.105	0.223294	9.105		-3.03948e-05	2543.21	0.047484	2543.21	0.16819	2543.15	-0.0160137	2543.21
675.067	1.8523					0.695236	9.14	0.104383	9.11	0.221666	9.11		0	2542.52	0.0456819	2542.52	0.165854	2542.46	-0.0203778	2542.52
675.733	1.852					0.69436	9.145	0.103645	9.115	0.222325	9.115		3.03851e-05	2541.82	0.0468707	2541.82	0.166656	2541.76	-0.0160086	2541.82
676.4	1.852					0.69479	9.15	0.103179	9.12	0.222756	9.12		-0.000303803	2541.12	0.0480591	2541.12	0.169825	2541.06	-0.0174611	2541.12
677.067	1.8517					0.696646	9.155	0.102045	9.125	0.222343	9.125		-6.07509e-05	2540.42	0.0452865	2540.42	0.165656	2540.36	-0.010184	2540.42
677.733	1.8517					0.692593	9.16	0.102499	9.13	0.223103	9.13		0.000212594	2539.73	0.047222	2539.73	0.169889	2539.67	-0.0174556	2539.73
678.4	1.8511					0.683618	9.165	0.103169	9.135	0.22342	9.135		-3.03658e-05	2539.03	0.0502774	2539.03	0.164658	2538.97	-0.0116352	2539.03
679.067	1.8511					0.681981	9.17	0.104837	9.14	0.222217	9.14		0.000212526	2538.33	0.0480285	2538.33	0.164336	2538.27	-0.0319917	2538.33
679.733	1.8508					0.68194	9.175	0.10383	9.145	0.219679	9.145		-0.00015178	2537.63	0.0468259	2537.63	0.169513	2537.57	-0.021809	2537.63
680.4	1.8508					0.678414	9.18	0.104319	9.15	0.220014	9.15		-3.03513e-05	2536.94	0.0484612	2536.94	0.167239	2536.88	-0.00726853	2536.94
681.067	1.8505					0.675771	9.185	0.10497	9.155	0.217596	9.155		-0.000242771	2536.24	0.0476322	2536.24	0.166326	2536.18	-0.0159882	2536.24
681.733	1.8505					0.674425	9.19	0.104945	9.16	0.218374	9.16		0	2535.54	0.0470275	2535.54	0.172091	2535.48	-0.0174389	2535.54
682.4	1.8501					0.672901	9.195	0.10471	9.165	0.218116	9.165		-0.000182021	2534.84	0.0472439	2534.84	0.167927	2534.78	-0.0276072	2534.84
683.067	1.8498					0.670388	9.2	0.105387	9.17	0.218326	9.17		9.09959e-05	2534.14	0.0475349	2534.14	0.170559	2534.08	-0.0203389	2534.14
683.733	1.8498					0.667315	9.205	0.105453	9.175	0.219439	9.175		-6.06541e-05	2533.45	0.0487212	2533.45	0.169823	2533.38	-0.0246933	2533.45
684.4	1.8495					0.669026	9.21	0.106268	9.18	0.216488	9.18		-0.000121289	2532.75	0.0460278	2532.75	0.169147	2532.69	-0.0159755	2532.75
685.067	1.8492					0.663124	9.215	0.106383	9.185	0.21756	9.185		-0.000151587	2532.05	0.0480343	2532.05	0.171363	2531.99	-0.0188771	2532.05
685.733	1.8492					0.662127	9.22	0.105493	9.19	0.219032	9.19		-3.03126e-05	2531.35	0.0486232	2531.35	0.169802	2531.29	-0.0145185	2531.35
686.4	1.8489					0.663829	9.225	0.105034	9.195	0.223414	9.195		-6.06155e-05	2530.65	0.046304	2530.65	0.169657	2530.59	-0.0145162	2530.65
687.067	1.8489					0.66738	9.23	0.105511	9.2	0.226521	9.2		-6.06058e-05	2529.95	0.0472658	2529.95	0.170987	2529.89	-0.0159653	2529.95
687.733	1.8486					0.67222	9.235	0.105263	9.205	0.225856	9.205		-0.000121192	2529.25	0.0488981	2529.25	0.165708	2529.19	-0.0116093	2529.25
688.4	1.8483					0.676987	9.24	0.105045	9.21	0.225809	9.21		0	2528.55	0.0492629	2528.55	0.169398	2528.49	-0.0145093	2528.55
689.067	1.8483					0.679346	9.245	0.103101	9.215	0.225342	9.215		-6.05768e-05	2527.85	0.0477648	2527.85	0.172261	2527.79	-0.0159576	2527.85
689.733	1.848					0.6825	9.25	0.102418	9.22	0.225396	9.22		0.000151418	2527.15	0.0490238	2527.15	0.166394	2527.09	-0.0246579	2527.15
690.4	1.848					0.683797	9.255	0.103064	9.225	0.22627	9.225		-6.05575e-05	2526.45	0.0502822	2526.45	0.169257	2526.39	-0.0116018	2526.45
691.067	1.8477					0.680205	9.26	0.104172	9.23	0.22345	9.23		-3.02739e-05	2525.75	0.0481144	2525.75	0.173535	2525.69	-0.00870001	2525.75
691.733	1.8474					0.67997	9.265	0.104249	9.235	0.222845	9.235		0.000151345	2525.06	0.0504897	2525.06	0.168733	2524.99	-0.0246461	2525.06
692.4	1.8474					0.685337	9.27	0.104542	9.24	0.224306	9.24		6.05285e-05	2524.36	0.0489179	2524.36	0.174599	2524.29	-0.0231926	2524.36
693.067	1.847					0.685402	9.275	0.105312	9.245	0.222313	9.245		3.02594e-05	2523.66	0.0506969	2523.66	0.174454	2523.59	-0.0173917	2523.66
693.733	1.847					0.68554	9.28	0.107132	9.25	0.219924	9.25		3.02546e-05	2522.95	0.0515819	2522.95	0.173896	2522.89	-0.0202871	2522.95
694.4	1.8467					0.6819	9.285	0.108423	9.255	0.220056	9.255		0.000241998	2522.25	0.0502341	2522.25	0.17269	2522.19	-0.0231815	2522.25
695.067	1.8464					0.685937	9.29	0.109701	9.26	0.220403	9.26		3.0245e-05	2521.55	0.0515655	2521.55	0.171426	2521.49	-0.0173833	2521.55
695.733	1.8464					0.684705	9.295	0.111203	9.265	0.221032	9.265		3.02401e-05	2520.85	0.0495485	2520.85	0.173931	2520.79	-0.0101387	2520.85
696.4	1.8461					0.679516	9.3	0.111451	9.27	0.21847	9.27		9.07061e-05	2520.15	0.0510283	2520.15	0.174315	2520.09	-0.0202741	2520.15
697.067	1.8458					0.676817	9.305	0.111317	9.275	0.217392	9.275		-3.02305e-05	2519.45	0.0475246	2519.45	0.176583	2519.39	-0.0202709	2519.45
697.6	1.8458					0.674409	9.31	0.111596	9.28	0.218547	9.28		0	2518.75	0.0481863	2518.75	0.170256	2518.69	-0.0159246	2518.75
698.267	1.8455					0.676103	9.315	0.112514	9.285	0.222067	9.285		9.06621e-05	2518.05	0.0499631	2518.05	0.173995	2517.99	-0.0115796	2518.05
698.933	1.8452					0.679638	9.32	0.11225	9.29	0.221361	9.29		0.000120864	2517.35	0.0494347	2517.35	0.173556	2517.29	-0.0173667	2517.35
699.6	1.8452					0.674847	9.325	0.112875	9.295	0.221906	9.295		0	2516.65	0.0490551	2516.65	0.174411	2516.59	-0.00723497	2516.65
700.267	1.8449					0.675584	9.33	0.11317	9.3	0.226832	9.3		0	2515.95	0.0514998	2515.95	0.17456	2515.89	-0.0130209	2515.95
700.933	1.8449					0.677335	9.335	0.111027	9.305	0.226491	9.305		0	2515.25	0.0508228	2515.25	0.172827	2515.18	-0.021698	2515.25
701.6	1.8446					0.678195	9.34	0.110011	9.31	0.227137	9.31		0.00027177	2514.54	0.0521518	2514.54	0.170446	2514.48	-0.0101241	2514.54
702.267	1.8443					0.677344	9.345	0.10961	9.315	0.226144	9.315		0.000211343	2513.84	0.0488752	2513.84	0.175476	2513.78	-0.0216911	2513.84
702.933	1.8443					0.676841	9.35	0.110514	9.32	0.226234	9.32		0.000181122	2513.14	0.050947	2513.14	0.173802	2513.08	-0.0115667	2513.14
703.6	1.8439					0.671069	9.355	0.110416	9.325	0.227964	9.325		-0.000150911	2512.44	0.0498993	2512.44	0.17348	2512.38	-0.0130105	2512.44
704.267	1.8436					0.674109	9.36	0.109095	9.33	0.229568	9.33		0	2511.74	0.0506337	2511.74	0.173452	2511.68	-0.023126	2511.74
704.933	1.8436					0.683626	9.365	0.107416	9.335	0.229436	9.335		0.000120691	2511.04	0.0518133	2511.04	0.176187	2510.97	-0.0130063	2511.04
705.6	1.843					0.69239	9.37	0.107715	9.34	0.230669	9.34		3.01678e-05	2510.33	0.0495785	2510.33	0.180271	2510.27	-0.0231187	2510.33
706.267	1.843					0.696906	9.375	0.107509	9.345	0.230358	9.345		-0.000180978	2509.63	0.0522421	2509.63	0.180889	2509.57	-0.0216703	2509.63
706.933	1.8427					0.696719	9.38	0.107352	9.35	0.226281	9.35		-3.01581e-05	2508.93	0.0506756	2508.93	0.176279	2508.87	-0.0173335	2508.93
707.6	1.8427					0.693971	9.385	0.10835	9.355	0.225419	9.355		3.01534e-05	2508.23	0.0529671	2508.23	0.178246	2508.17	-0.0202191	2508.23
708.267	1.8424					0.695098	9.39	0.109135	9.36	0.225803	9.36		-0.000150742	2507.52	0.0498435	2507.52	0.183386	2507.46	-0.0231039	2507.52
708.933	1.8421					0.692098	9.395	0.110645	9.365	0.228023	9.365		3.01437e-05	2506.82	0.0520603	2506.82	0.181243	2506.76	-0.00288753	2506.82
709.6	1.8421					0.687931	9.4	0.11143	9.37	0.228466	9.37		3.01389e-05	2506.12	0.0539057	2506.12	0.178045	2506.06	-0.0317577	2506.12
710.267	1.8418					0.684648	9.405	0.111744	9.375	0.230496	9.375		0	2505.42	0.0509316	2505.42	0.179365	2505.35	-0.0230928	2505.42
710.933	1.8415					0.684186	9.41	0.112144	9.38	0.230855	9.38		9.03875e-05	2504.71	0.0534438	2504.71	0.177694	2504.65	-0.0245322	2504.71
711.6	1.8415					0.691466	9.415	0.110636	9.385	0.231011	9.385		0.000180746	2504.01	0.0506189	2504.01	0.179073	2503.95	-0.0187569	2504.01
712.267	1.8412					0.690955	9.42	0.110442	9.39	0.231005	9.39		6.02392e-05	2503.31	0.0533525	2503.31	0.177755	2503.24	-0.0173113	2503.31
712.933	1.8412					0.692349	9.425	0.108973	9.395	0.232735	9.395		3.01148e-05	2502.6	0.0529735	2502.6	0.179428	2502.54	-0.0201933	2502.6
713.6	1.8408					0.696549	9.43	0.108685	9.4	0.235931	9.4		0	2501.9	0.0526688	2501.9	0.17975	2501.84	-0.0144215	2501.9
714.267	1.8405					0.696995	9.435	0.108884	9.405	0.237272	9.405		0.000210736	2501.2	0.0528085	2501.2	0.177963	2501.13	-0.0158611	2501.2
714.933	1.8402					0.694482	9.44	0.109617	9.41	0.237493	9.41		0	2500.49	0.0531703	2500.49	0.177113	2500.43	-0.0187419	2500.49
715.6	1.8402					0.69736	9.445	0.110179	9.415	0.239092	9.415		3.00956e-05	2499.79	0.0524214	2499.79	0.180367	2499.73	-0.0245048	2499.79
716.267	1.8399					0.691304	9.45	0.109723	9.42	0.236518	9.42		-6.01815e-05	2499.08	0.052561	2499.08	0.179928	2499.02	-0.0331482	2499.08
716.933	1.8396					0.68978	9.455	0.110997	9.425	0.233052	9.425		0.000210601	2498.38	0.0519605	2498.38	0.178611	2498.32	-0.0259379	2498.38
717.6	1.8396					0.685848	9.46	0.112329	9.43	0.231112	9.43		-3.00811e-05	2497.68	0.0518783	2497.68	0.183036	2497.61	-0.0230523	2497.68
718.267	1.8393					0.683635	9.465	0.113393	9.435	0.231412	9.435		-0.000210534	2496.97	0.05187	2496.97	0.183884	2496.91	-0.0288107	2496.97
718.933	1.839					0.688677	9.47	0.114116	9.44	0.23219	9.44		6.0143e-05	2496.27	0.0532673	2496.27	0.180341	2496.21	-0.0216046	2496.27
719.6	1.839					0.695187	9.475	0.115032	9.445	0.232573	9.445		0.000120267	2495.56	0.0511138	2495.56	0.184001	2495.5	-0.0201611	2495.56
720.267	1.8387					0.697603	9.48	0.115524	9.45	0.231555	9.45		0.000180371	2494.86	0.049996	2494.86	0.180927	2494.8	-0.0158383	2494.86
720.933	1.8384					0.698478	9.485	0.116383	9.455	0.234159	9.455		0.000120228	2494.15	0.0515411	2494.15	0.184001	2494.09	-0.00863768	2494.15
721.6	1.8384					0.706107	9.49	0.116522	9.46	0.238649	9.46		6.01046e-05	2493.45	0.0524199	2493.45	0.18362	2493.39	-0.0215908	2493.45
722.267	1.8381					0.708158	9.495	0.116852	9.465	0.240708	9.465		3.00474e-05	2492.74	0.0502679	2492.74	0.184059	2492.68	-0.0244656	2492.74
722.933	1.8381					0.703934	9.5	0.11774	9.47	0.242618	9.47		9.01283e-05	2492.04	0.0544727	2492.04	0.181923	2491.98	-0.0158282	2492.04
723.6	1.8377					0.708888	9.505	0.118332	9.475	0.241498	9.475		0	2491.33	0.0523949	2491.33	0.183824	2491.27	-0.0100709	2491.33
724.267	1.8374					0.710931	9.51	0.118444	9.48	0.241127	9.48		6.00661e-05	2490.63	0.0527559	2490.63	0.182392	2490.57	-0.0129462	2490.63
724.933	1.8374					0.703967	9.515	0.117444	9.485	0.239816	9.485		-3.00282e-05	2489.92	0.0511221	2489.92	0.182128	2489.86	-0.02445	2489.92
725.6	1.8371					0.70481	9.52	0.117995	9.49	0.238888	9.49		0.000240188	2489.22	0.052739	2489.22	0.18514	2489.16	-0.00862802	2489.22
726.267	1.8371					0.707307	9.525	0.119826	9.495	0.23893	9.495		3.00186e-05	2488.51	0.0497025	2488.51	0.186163	2488.45	-0.0158155	2488.51
726.933	1.8368					0.709998	9.53	0.120684	9.5	0.240026	9.5		3.00138e-05	2487.81	0.0511715	2487.81	0.189056	2487.74	-0.00575017	2487.81
727.6	1.8365					0.711304	9.535	0.122492	9.505	0.245066	9.505		0.000180054	2487.1	0.0512372	2487.1	0.182772	2487.04	-0.0158104	2487.1
728.267	1.8362					0.710363	9.54	0.122133	9.51	0.246323	9.51		0.000150021	2486.39	0.0499739	2486.39	0.184379	2486.33	-0.0143708	2486.39
728.933	1.8362					0.704064	9.545	0.120168	9.515	0.247861	9.515		0.000149997	2485.69	0.0538778	2485.69	0.185051	2485.63	-0.0129317	2485.69
729.6	1.8359					0.708336	9.55	0.120651	9.52	0.242486	9.52		-5.99892e-05	2484.98	0.0522456	2484.98	0.188701	2484.92	-0.0172395	2484.98
730.267	1.8356					0.712503	9.555	0.120203	9.525	0.240103	9.525		2.99898e-05	2484.28	0.0500238	2484.28	0.188496	2484.21	-0.0244187	2484.28
730.933	1.8356					0.717716	9.56	0.120171	9.53	0.240397	9.53		0.000269865	2483.57	0.0519338	2483.57	0.18613	2483.51	-0.0201063	2483.57
731.6	1.835					0.723107	9.565	0.119515	9.535	0.240959	9.535		0.000149901	2482.86	0.0545071	2482.86	0.187034	2482.8	-0.0100515	2482.86
732.267	1.8346					0.727469	9.57	0.118948	9.54	0.242157	9.54		0	2482.16	0.0511798	2482.16	0.18391	2482.09	-0.0100499	2482.16
732.933	1.8346					0.729155	9.575	0.118655	9.545	0.24072	9.545		-8.99122e-05	2481.45	0.0522775	2481.45	0.186915	2481.39	-0.0129193	2481.45
733.6	1.8343					0.734149	9.58	0.119374	9.55	0.241612	9.55		0.000269693	2480.74	0.0531539	2480.74	0.187995	2480.68	-0.0129172	2480.74
734.267	1.834					0.73226	9.585	0.120302	9.555	0.247191	9.555		0.000119844	2480.03	0.0518923	2480.03	0.188315	2479.97	-0.0229602	2480.03
734.933	1.834					0.726926	9.59	0.119672	9.56	0.250573	9.56		-2.99562e-05	2479.33	0.052842	2479.33	0.189685	2479.27	-0.0186522	2479.33
735.6	1.8337					0.72194	9.595	0.119231	9.565	0.253333	9.565		0	2478.62	0.0498124	2478.62	0.186679	2478.56	-0.012911	2478.62
736.267	1.8337					0.719881	9.6	0.120372	9.57	0.251339	9.57		2.99466e-05	2477.91	0.0531199	2477.91	0.187467	2477.85	-0.0143432	2477.91
736.933	1.8334					0.720035	9.605	0.121386	9.575	0.254554	9.575		0.000179651	2477.21	0.054069	2477.21	0.189127	2477.14	-0.0129069	2477.21
737.467	1.8334					0.7156	9.61	0.122086	9.58	0.255129	9.58		-2.9937e-05	2476.5	0.051777	2476.5	0.188223	2476.44	-0.0200741	2476.5
738.133	1.8331					0.712341	9.615	0.122349	9.585	0.254811	9.585		0.000329255	2475.79	0.053168	2475.79	0.188718	2475.73	-0.0172036	2475.79
738.8	1.8328					0.708028	9.62	0.122606	9.59	0.252519	9.59		2.99275e-05	2475.08	0.0510979	2475.08	0.186821	2475.02	-0.0258013	2475.08
739.467	1.8328					0.706342	9.625	0.121691	9.595	0.248897	9.595		0.000209458	2474.37	0.0518258	2474.37	0.187024	2474.31	-0.0071659	2474.37
740.133	1.8325					0.70665	9.63	0.121761	9.6	0.248682	9.6		0.000299179	2473.67	0.0552769	2473.67	0.191657	2473.61	-0.0200613	2473.67
740.8	1.8322					0.707793	9.635	0.120789	9.605	0.24676	9.605		0.000299131	2472.96	0.0518091	2472.96	0.191276	2472.9	-0.0214908	2472.96
741.467	1.8322					0.705848	9.64	0.120564	9.61	0.245808	9.61		-5.98166e-05	2472.25	0.0535668	2472.25	0.188624	2472.19	-0.0143249	2472.25
742.133	1.8319					0.698081	9.645	0.122016	9.615	0.243905	9.615		0	2471.54	0.0546618	2471.54	0.190457	2471.48	-0.0157548	2471.54
742.8	1.8315					0.695341	9.65	0.12285	9.62	0.244617	9.62		-5.97974e-05	2470.83	0.0525935	2470.83	0.190485	2470.77	-0.0200484	2470.83
743.467	1.8312					0.696638	9.655	0.123183	9.625	0.248089	9.625		0.00014947	2470.13	0.0552327	2470.13	0.186437	2470.06	-0.0114544	2470.13
744.133	1.8312					0.696922	9.66	0.124204	9.63	0.250412	9.63		5.97783e-05	2469.42	0.0530913	2469.42	0.19322	2469.35	-0.0171788	2469.42
744.8	1.8309					0.69864	9.665	0.124693	9.635	0.250178	9.635		2.98843e-05	2468.71	0.0555825	2468.71	0.188881	2468.65	-0.0200388	2468.71
745.467	1.8306					0.697773	9.67	0.123789	9.64	0.253949	9.64		0.000179277	2468	0.0539564	2468	0.194612	2467.94	-0.0143111	2468
746.133	1.8306					0.702459	9.675	0.125532	9.645	0.260055	9.645		8.96241e-05	2467.29	0.0561528	2467.29	0.192079	2467.23	-0.0186015	2467.29
746.8	1.8303					0.709812	9.68	0.12604	9.65	0.261432	9.65		0.00014935	2466.58	0.0554825	2466.58	0.191175	2466.52	-0.0157372	2466.58
747.467	1.83					0.711676	9.685	0.126028	9.655	0.263072	9.655		-0.000179191	2465.87	0.0559877	2465.87	0.192076	2465.81	-0.0171651	2465.87
748.133	1.8297					0.716143	9.69	0.1254	9.66	0.263934	9.66		0.000238883	2465.16	0.0569339	2465.16	0.19565	2465.1	-0.0143019	2465.16
748.8	1.8297					0.717473	9.695	0.125382	9.665	0.26661	9.665		5.97112e-05	2464.45	0.0555292	2464.45	0.193817	2464.39	-0.0228794	2464.45
749.467	1.8294					0.72087	9.7	0.124763	9.67	0.268957	9.67		-2.98508e-05	2463.74	0.0548594	2463.74	0.194599	2463.68	-0.0157271	2463.74
750.133	1.8291					0.724948	9.705	0.125764	9.675	0.269142	9.675		0	2463.03	0.0565393	2463.03	0.193406	2462.97	-0.00857705	2463.03
750.8	1.8291					0.728466	9.71	0.125876	9.68	0.27262	9.68		8.95233e-05	2462.32	0.0573379	2462.32	0.195758	2462.26	-0.0171513	2462.32
751.467	1.8288					0.726091	9.715	0.126993	9.685	0.273009	9.685		0.000179019	2461.61	0.0552734	2461.61	0.190787	2461.55	-0.0171486	2461.61
752.133	1.8284					0.722921	9.72	0.127515	9.69	0.274135	9.69		-2.98316e-05	2460.9	0.0535764	2460.9	0.196972	2460.84	-0.0185747	2460.9
752.8	1.8284					0.718746	9.725	0.12608	9.695	0.272051	9.695		2.98269e-05	2460.19	0.0556225	2460.19	0.195315	2460.13	-0.0128573	2460.19
753.467	1.8281					0.719986	9.73	0.127759	9.7	0.272009	9.7		2.98221e-05	2459.48	0.0574477	2459.48	0.197375	2459.42	-0.0114269	2459.48
754.133	1.8278					0.718673	9.735	0.128715	9.705	0.272147	9.705		-8.94521e-05	2458.77	0.0556046	2458.77	0.197284	2458.71	-0.0242782	2458.77
754.8	1.8278					0.714968	9.74	0.130047	9.71	0.268388	9.71		-0.000208688	2458.06	0.0577227	2458.06	0.195104	2458	-0.0171348	2458.06
755.467	1.8275					0.70785	9.745	0.132214	9.715	0.268274	9.715		-0.000178847	2457.35	0.0561735	2457.35	0.193505	2457.29	-0.0142767	2457.35
756.133	1.8269					0.704259	9.75	0.133029	9.72	0.267496	9.72		2.9803e-05	2456.64	0.057631	2456.64	0.19272	2456.58	-0.0157019	2456.64
756.8	1.8266					0.707955	9.755	0.132909	9.725	0.266969	9.725		0.000208587	2455.93	0.0562287	2455.93	0.195939	2455.87	-0.0214082	2455.93
757.467	1.8266					0.709123	9.76	0.132951	9.73	0.264287	9.73		0	2455.22	0.0554135	2455.22	0.197416	2455.16	-0.0214048	2455.22
758.133	1.8263					0.705969	9.765	0.133237	9.735	0.2633	9.735		-0.000119155	2454.51	0.0551114	2454.51	0.198024	2454.45	-0.0214014	2454.51
758.8	1.826					0.71072	9.77	0.133516	9.74	0.264431	9.74		5.95677e-05	2453.8	0.0560553	2453.8	0.196193	2453.73	-0.0171183	2453.8
759.467	1.826					0.711222	9.775	0.13353	9.745	0.266802	9.745		-5.95581e-05	2453.09	0.0579511	2453.09	0.197553	2453.02	-0.0228208	2453.09
760.133	1.8257					0.710298	9.78	0.132429	9.75	0.263467	9.75		2.97743e-05	2452.37	0.0576487	2452.37	0.197174	2452.31	-0.0128346	2452.37
760.8	1.8253					0.705191	9.785	0.132097	9.755	0.264503	9.755		0.000178617	2451.66	0.0555888	2451.66	0.196157	2451.6	-0.0185359	2451.66
761.467	1.825					0.706423	9.79	0.132104	9.76	0.262563	9.76		0	2450.95	0.0589484	2450.95	0.201054	2450.89	-0.0128305	2450.95
762.133	1.825					0.702872	9.795	0.131675	9.765	0.261642	9.765		-2.976e-05	2450.24	0.0572549	2450.24	0.198644	2450.18	-0.0142538	2450.24
762.8	1.8247					0.703383	9.8	0.130218	9.77	0.262929	9.77		2.97552e-05	2449.53	0.0570994	2449.53	0.197453	2449.47	-0.0199522	2449.53
763.467	1.8244					0.695771	9.805	0.129754	9.775	0.266532	9.775		0.000357005	2448.81	0.0564313	2448.81	0.199565	2448.75	-0.019949	2448.81
764.133	1.8241					0.69402	9.81	0.131274	9.78	0.271004	9.78		2.97456e-05	2448.1	0.0559834	2448.1	0.196289	2448.04	-0.0113976	2448.1
764.8	1.8241					0.690866	9.815	0.131296	9.785	0.271405	9.785		-0.000148705	2447.39	0.0586816	2447.39	0.198981	2447.33	-0.021367	2447.39
765.467	1.8238					0.686318	9.82	0.132799	9.79	0.271806	9.79		8.92081e-05	2446.68	0.0573554	2446.68	0.198195	2446.62	-0.00854543	2446.68
766.133	1.8238					0.684486	9.825	0.13349	9.795	0.273027	9.795		0.00020812	2445.97	0.0571267	2445.97	0.199321	2445.9	-0.0170881	2445.97
766.8	1.8235					0.68939	9.83	0.131719	9.8	0.272518	9.8		-0.000148632	2445.25	0.0558741	2445.25	0.199289	2445.19	-0.0170854	2445.25
767.467	1.8232					0.697311	9.835	0.13252	9.805	0.273279	9.805		0.000118887	2444.54	0.0590094	2444.54	0.197695	2444.48	-0.0213533	2444.54
768.133	1.8229					0.705167	9.84	0.134324	9.81	0.269783	9.81		-5.9434e-05	2443.83	0.0568067	2443.83	0.201136	2443.77	-0.01281	2443.83
768.8	1.8229					0.706529	9.845	0.134825	9.815	0.269519	9.815		0.000178273	2443.11	0.0573093	2443.11	0.203418	2443.05	-0.0199234	2443.11
769.467	1.8226					0.71269	9.85	0.135326	9.82	0.271219	9.82		0.000178245	2442.4	0.0552536	2442.4	0.199971	2442.34	-0.0113829	2442.4
770.133	1.8222					0.717692	9.855	0.135303	9.825	0.269016	9.825		-8.91081e-05	2441.69	0.056414	2441.69	0.199418	2441.63	-0.0142264	2441.69
770.8	1.8219					0.721818	9.86	0.134802	9.83	0.267903	9.83		0.000207886	2440.98	0.0558935	2440.98	0.204476	2440.91	-0.0142241	2440.98
771.467	1.8219					0.726901	9.865	0.134448	9.835	0.266263	9.835		2.96931e-05	2440.26	0.0574917	2440.26	0.20456	2440.2	-0.015644	2440.26
772.133	1.8216					0.731295	9.87	0.133862	9.84	0.266586	9.84		0.00017813	2439.55	0.0572633	2439.55	0.202618	2439.49	-0.0213293	2439.55
772.8	1.8213					0.733354	9.875	0.134425	9.845	0.265167	9.845		5.93672e-05	2438.83	0.0548442	2438.83	0.200737	2438.77	-0.015639	2438.83
773.467	1.8213					0.739483	9.88	0.135619	9.85	0.266939	9.85		5.93577e-05	2438.12	0.0571717	2438.12	0.199837	2438.06	-0.0127935	2438.12
774.133	1.821					0.736346	9.885	0.135928	9.855	0.267292	9.855		0.000267067	2437.41	0.0567246	2437.41	0.203678	2437.35	-0.0184765	2437.41
774.8	1.8207					0.733857	9.89	0.135329	9.86	0.269609	9.86		2.96693e-05	2436.69	0.0567886	2436.69	0.200004	2436.63	-0.0127894	2436.69
775.467	1.8204					0.732301	9.895	0.136223	9.865	0.272393	9.865		2.96646e-05	2435.98	0.0570713	2435.98	0.202341	2435.92	-0.022733	2435.98
776.133	1.8201					0.725207	9.9	0.138528	9.87	0.276756	9.87		2.96598e-05	2435.27	0.0543622	2435.27	0.200748	2435.2	-0.0113647	2435.27
776.8	1.8201					0.724169	9.905	0.139191	9.875	0.280061	9.875		0.000148275	2434.55	0.0555208	2434.55	0.201177	2434.49	-0.0113629	2434.55
777.333	1.8198					0.719038	9.91	0.140563	9.88	0.284658	9.88		0.000177901	2433.84	0.0539802	2433.84	0.200511	2433.77	-0.0142013	2433.84
778	1.8191					0.715073	9.915	0.144107	9.885	0.286442	9.885		5.9291e-05	2433.12	0.0544089	2433.12	0.201922	2433.06	-0.0156189	2433.12
778.667	1.8188					0.712763	9.92	0.145704	9.89	0.287526	9.89		2.96408e-05	2432.41	0.0533794	2432.41	0.204315	2432.35	-0.0141967	2432.41
779.333	1.8188					0.707031	9.925	0.145566	9.895	0.288202	9.895		0.000325996	2431.69	0.0558497	2431.69	0.201684	2431.63	-0.0170333	2431.69
780	1.8185					0.707177	9.93	0.14639	9.9	0.292859	9.9		-2.96312e-05	2430.98	0.0566427	2430.98	0.205344	2430.92	-0.0127729	2430.98
780.667	1.8185					0.708093	9.935	0.146856	9.905	0.297983	9.905		0	2430.26	0.0557589	2430.26	0.205658	2430.2	-0.0156089	2430.26
781.333	1.8179					0.706837	9.94	0.14806	9.91	0.302132	9.91		8.8865e-05	2429.55	0.0577904	2429.55	0.205221	2429.49	-0.0241189	2429.55
782	1.8179					0.709877	9.945	0.148618	9.915	0.304149	9.915		0	2428.83	0.0574169	2428.83	0.203111	2428.77	-0.00992971	2428.83
782.667	1.8176					0.711709	9.95	0.148494	9.92	0.30707	9.92		0.000148061	2428.12	0.0555135	2428.12	0.202445	2428.06	-0.00992813	2428.12
783.333	1.8176					0.713047	9.955	0.148531	9.925	0.309183	9.925		0.000236859	2427.4	0.0577625	2427.4	0.204199	2427.34	-0.0155988	2427.4
784	1.8173					0.719727	9.96	0.1487	9.93	0.312979	9.93		-5.92052e-05	2426.69	0.0577533	2426.69	0.20313	2426.62	-0.0198499	2426.69
784.667	1.817					0.725758	9.965	0.148325	9.935	0.319432	9.935		0.000266381	2425.97	0.0564332	2425.97	0.203212	2425.91	-0.0141762	2425.97
785.333	1.817					0.733468	9.97	0.149262	9.94	0.322514	9.94		0.000207152	2425.25	0.0559146	2425.25	0.204966	2425.19	-0.0170087	2425.25
786	1.8167					0.731384	9.975	0.149035	9.945	0.323604	9.945		0.000147942	2424.54	0.0560511	2424.54	0.206432	2424.48	-0.0141716	2424.54
786.667	1.8164					0.731984	9.98	0.148796	9.95	0.328614	9.95		5.91672e-05	2423.82	0.0578617	2423.82	0.203517	2423.76	-0.0184202	2423.82
787.333	1.816					0.734019	9.985	0.149782	9.955	0.334367	9.955		0	2423.11	0.0553782	2423.11	0.20648	2423.05	-0.0127504	2423.11
788	1.816					0.736581	9.99	0.150805	9.96	0.334044	9.96		0.000325314	2422.39	0.055151	2422.39	0.209789	2422.33	-0.00566592	2422.39
788.667	1.8157					0.734692	9.995	0.151632	9.965	0.334678	9.965		0.000147846	2421.67	0.0560151	2421.67	0.211079	2421.61	-0.0169951	2421.67
789.333	1.8154					0.731449	10	0.152674	9.97	0.334654	9.97		-5.91291e-05	2420.96	0.0557151	2420.96	0.20425	2420.9	-0.0169923	2420.96
790	1.8151					0.723675	10.005	0.153363	9.975	0.337186	9.975		-5.91196e-05	2420.24	0.0577425	2420.24	0.205541	2420.18	-0.0127422	2420.24
790.667	1.8151					0.71997	10.01	0.153693	9.98	0.338228	9.98		5.91101e-05	2419.52	0.056497	2419.52	0.209711	2419.46	-0.0155713	2419.52
791.333	1.8148					0.715519	10.015	0.154349	9.985	0.340892	9.985		0.000147751	2418.81	0.0585235	2418.81	0.206569	2418.75	-0.0198148	2418.81
792	1.8145					0.711417	10.02	0.155337	9.99	0.343861	9.99		0.000177273	2418.09	0.0580053	2418.09	0.206823	2418.03	-0.0226418	2418.09
792.667	1.8142					0.71029	10.025	0.157248	9.995	0.348069	9.995		0.000118163	2417.37	0.0555977	2417.37	0.211624	2417.31	-0.0198084	2417.37
793.333	1.8142					0.714838	10.03	0.158782	10	0.351152	10		0.000118144	2416.66	0.0584954	2416.66	0.209	2416.59	-0.0113173	2416.66
794	1.8139					0.713963	10.035	0.160113	10.005	0.354085	10.005		0.000206719	2415.94	0.0605928	2415.94	0.209138	2415.88	-0.0212165	2415.94
794.667	1.8136					0.713444	10.04	0.16227	10.01	0.357928	10.01		-2.95265e-05	2415.22	0.0559342	2415.22	0.208645	2415.16	-0.0155562	2415.22
795.333	1.8133					0.717976	10.045	0.163455	10.015	0.360359	10.015		0.000206652	2414.5	0.0581767	2414.5	0.21051	2414.44	-0.0141398	2414.5
796	1.8133					0.714368	10.05	0.164106	10.02	0.360814	10.02		0.000147585	2413.79	0.0559888	2413.79	0.208003	2413.72	-0.0212062	2413.79
796.667	1.8129					0.718746	10.055	0.16446	10.025	0.363879	10.025		0.000324635	2413.07	0.05961	2413.07	0.209062	2413.01	-0.0127217	2413.07
797.333	1.8126					0.723642	10.06	0.166668	10.03	0.363442	10.03		0.000295076	2412.35	0.0575678	2412.35	0.213281	2412.29	-0.0169595	2412.35
798	1.8123					0.722751	10.065	0.168235	10.035	0.362466	10.035		0.000118011	2411.63	0.0580666	2411.63	0.209282	2411.57	-0.0127176	2411.63
798.667	1.8123					0.719208	10.07	0.167497	10.04	0.361724	10.04		0.000206486	2410.91	0.0568962	2410.91	0.204996	2410.85	-0.0155412	2410.91
799.333	1.812					0.718454	10.075	0.166207	10.045	0.360586	10.045		0.000117973	2410.2	0.0592089	2410.2	0.207721	2410.14	-0.0169513	2410.2
800	1.8117					0.718097	10.08	0.16764	10.05	0.358653	10.05		0.000235908	2409.48	0.0589817	2409.48	0.208378	2409.42	-0.0240105	2409.48
800.667	1.8117					0.722629	10.085	0.168575	10.055	0.357222	10.055		0.000501224	2408.76	0.0561432	2408.76	0.210985	2408.7	-0.00847295	2408.76
801.333	1.8111					0.719581	10.09	0.166881	10.06	0.353092	10.06		0.000206353	2408.04	0.0566419	2408.04	0.210089	2407.98	-0.0183551	2408.04
802	1.8108					0.71299	10.095	0.165043	10.065	0.350601	10.065		-2.94743e-05	2407.32	0.0614187	2407.32	0.211147	2407.26	-0.014117	2407.32
802.667	1.8105					0.718089	10.1	0.164621	10.07	0.34923	10.07		0.000206287	2406.6	0.0579286	2406.6	0.211573	2406.54	-0.0169377	2406.6
803.333	1.8105					0.720926	10.105	0.163874	10.075	0.346064	10.075		0.000206254	2405.89	0.0592241	2405.89	0.210046	2405.82	-0.0141125	2405.89
804	1.8102					0.718875	10.11	0.163675	10.08	0.346866	10.08		0.00011784	2405.17	0.0579101	2405.17	0.211619	2405.1	-0.0296314	2405.17
804.667	1.8098					0.720481	10.115	0.162497	10.085	0.347794	10.085		2.94553e-05	2404.45	0.0583355	2404.45	0.210437	2404.39	-0.0155187	2404.45
805.333	1.8095					0.718956	10.12	0.1629	10.09	0.347512	10.09		0.000147253	2403.73	0.0586159	2403.73	0.211952	2403.67	-0.0183373	2403.73
806	1.8095					0.725239	10.125	0.163446	10.095	0.34237	10.095		0.000353349	2403.01	0.0572301	2403.01	0.212147	2402.95	-0.0141034	2403.01
806.667	1.8092					0.732552	10.13	0.162668	10.1	0.34088	10.1		0.00026497	2402.29	0.0586695	2402.29	0.216872	2402.23	-0.00987079	2402.29
807.333	1.8089					0.728215	10.135	0.163349	10.105	0.337348	10.105		-2.94363e-05	2401.57	0.0577185	2401.57	0.216952	2401.51	-0.00986916	2401.57
808	1.8086					0.722175	10.14	0.164237	10.11	0.338078	10.11		0.000264884	2400.85	0.0598091	2400.85	0.212332	2400.79	-0.0112773	2400.85
808.667	1.8083					0.7183	10.145	0.164207	10.115	0.336893	10.115		8.82803e-05	2400.13	0.0597271	2400.13	0.213157	2400.07	-0.0126849	2400.13
809.333	1.8083					0.714254	10.15	0.163705	10.12	0.332769	10.12		0.000382487	2399.41	0.0588487	2399.41	0.213409	2399.35	-0.0126828	2399.41
810	1.808					0.717457	10.155	0.164743	10.125	0.328267	10.125		-8.82524e-05	2398.69	0.0599973	2398.69	0.213947	2398.63	-0.0169077	2398.69
810.667	1.8077					0.72802	10.16	0.165375	10.13	0.328872	10.13		0	2397.97	0.0627374	2397.97	0.214657	2397.91	-0.0154962	2397.97
811.333	1.8074					0.731611	10.165	0.167017	10.135	0.331817	10.135		0.000117631	2397.25	0.0596886	2397.25	0.212962	2397.19	-0.00845112	2397.25
812	1.8074					0.733979	10.17	0.166865	10.14	0.327291	10.14		0.000117613	2396.53	0.0632958	2396.53	0.217566	2396.47	-0.014083	2396.53
812.667	1.8071					0.743067	10.175	0.167097	10.145	0.322467	10.145		0.000264585	2395.81	0.0626346	2395.81	0.209572	2395.75	-0.0168968	2395.81
813.333	1.8067					0.743748	10.18	0.167174	10.15	0.321317	10.15		0.000176362	2395.09	0.0615398	2395.09	0.216695	2395.03	-0.0183019	2395.09
814	1.8064					0.747971	10.185	0.167265	10.155	0.320467	10.155		0.0002645	2394.37	0.0601561	2394.37	0.216088	2394.31	-0.00844568	2394.37
814.667	1.8061					0.753306	10.19	0.167387	10.16	0.31678	10.16		-0.00020569	2393.65	0.0633996	2393.65	0.215594	2393.58	-0.00985171	2393.65
815.333	1.8061					0.753079	10.195	0.168493	10.165	0.3132	10.165		0.000235035	2392.93	0.0618715	2392.93	0.215731	2392.86	-0.0197002	2392.93
816	1.8058					0.75577	10.2	0.167949	10.17	0.310273	10.17		-2.93747e-05	2392.2	0.0630901	2392.2	0.215469	2392.14	-0.0196971	2392.2
816.667	1.8055					0.757027	10.205	0.165727	10.175	0.309572	10.175		0.0002937	2391.48	0.0609122	2391.48	0.214576	2391.42	-0.023914	2391.48
817.2	1.8052					0.750541	10.21	0.164249	10.18	0.306472	10.18		0.000146826	2390.76	0.0609024	2390.76	0.218202	2390.7	-0.00843887	2390.76
817.867	1.8052					0.746212	10.215	0.164174	10.185	0.300863	10.185		0.000117442	2390.04	0.0619038	2390.04	0.215936	2389.98	-0.0182813	2390.04
818.533	1.8049					0.741567	10.22	0.165064	10.19	0.300276	10.19		0.000234846	2389.32	0.0590051	2389.32	0.215843	2389.26	-0.0112482	2389.32
819.2	1.8046					0.736613	10.225	0.163785	10.195	0.298971	10.195		2.93511e-05	2388.6	0.0607285	2388.6	0.217981	2388.53	-0.014058	2388.6
819.867	1.8046					0.736062	10.23	0.163764	10.2	0.295469	10.2		0.000146731	2387.88	0.0610074	2387.88	0.219032	2387.81	-0.0154613	2387.88
820.533	1.8043					0.732511	10.235	0.16516	10.205	0.29414	10.205		0.000205391	2387.15	0.0629467	2387.15	0.220997	2387.09	-0.0238908	2387.15
821.2	1.804					0.733492	10.24	0.164916	10.21	0.288555	10.21		0.000264032	2386.43	0.0638028	2386.43	0.215134	2386.37	-0.0126461	2386.43
821.867	1.8033					0.735389	10.245	0.163413	10.215	0.291596	10.215		0.000293321	2385.71	0.0627822	2385.71	0.220184	2385.65	-0.0224783	2385.71
822.533	1.803					0.734149	10.25	0.162303	10.22	0.293643	10.22		0.000322601	2384.99	0.0608961	2384.99	0.22329	2384.92	-0.0140466	2384.99
823.2	1.803					0.729812	10.255	0.16263	10.225	0.294535	10.225		0.000351872	2384.26	0.063339	2384.26	0.218228	2384.2	-0.0168533	2384.26
823.867	1.8027					0.734611	10.26	0.164778	10.23	0.295493	10.23		0.000263861	2383.54	0.064627	2383.54	0.219849	2383.48	-0.019659	2383.54
824.533	1.8024					0.74044	10.265	0.164584	10.235	0.299354	10.235		-5.86264e-05	2382.82	0.0622369	2382.82	0.217872	2382.76	-0.0182518	2382.82
825.2	1.8021					0.743602	10.27	0.164591	10.24	0.301659	10.24		5.86169e-05	2382.1	0.065111	2382.1	0.217608	2382.03	-0.0168451	2382.1
825.867	1.8018					0.744047	10.275	0.167013	10.245	0.305484	10.245		0.000205126	2381.37	0.0627213	2381.37	0.222367	2381.31	-0.0168424	2381.37
826.533	1.8015					0.745823	10.28	0.167247	10.25	0.304843	10.25		5.8598e-05	2380.65	0.0643691	2380.65	0.223587	2380.59	-0.00982315	2380.65
827.2	1.8015					0.75089	10.285	0.166633	10.255	0.304843	10.255		0.000175766	2379.93	0.0641425	2379.93	0.220699	2379.87	-0.0126277	2379.93
827.867	1.8012					0.752916	10.29	0.16816	10.26	0.30707	10.26		0.000410053	2379.2	0.062619	2379.2	0.222601	2379.14	-0.00841711	2379.2
828.533	1.8009					0.746917	10.295	0.170291	10.265	0.307585	10.265		0.000292848	2378.48	0.0633294	2378.48	0.217205	2378.42	-0.00701311	2378.48
829.2	1.8005					0.744234	10.3	0.172563	10.27	0.30898	10.27		8.78406e-05	2377.76	0.0640394	2377.76	0.2162	2377.7	-0.0126216	2377.76
829.867	1.8005					0.745596	10.305	0.173624	10.275	0.312673	10.275		0.000234203	2377.03	0.0645332	2377.03	0.217933	2376.97	-0.0154239	2377.03
830.533	1.8002					0.749771	10.31	0.174439	10.28	0.317289	10.28		5.85412e-05	2376.31	0.0659631	2376.31	0.222686	2376.25	-0.0154214	2376.31
831.2	1.7999					0.750257	10.315	0.176725	10.285	0.319982	10.285		0.000263393	2375.59	0.0638645	2375.59	0.220312	2375.52	-0.00981207	2375.59
831.867	1.7996					0.749552	10.32	0.18029	10.29	0.319743	10.29		0.000117045	2374.86	0.063854	2374.86	0.22022	2374.8	-0.0140149	2374.86
832.533	1.7996					0.744728	10.325	0.18288	10.295	0.321048	10.295		0.000146282	2374.14	0.0657872	2374.14	0.224801	2374.08	-0.0196178	2374.14
833.2	1.7993					0.741932	10.33	0.186904	10.3	0.322389	10.3		0.000117007	2373.41	0.067	2373.41	0.221062	2373.35	-0.0112083	2373.41
833.867	1.799					0.743375	10.335	0.188935	10.305	0.32358	10.305		0.000146235	2372.69	0.0642549	2372.69	0.22245	2372.63	-0.00420243	2372.69
834.533	1.7987					0.738948	10.34	0.189644	10.31	0.323203	10.31		0.00026318	2371.97	0.0662589	2371.97	0.226287	2371.9	-0.0126053	2371.97
835.2	1.7987					0.736354	10.345	0.191333	10.315	0.322814	10.315		0.000204663	2371.24	0.0659604	2371.24	0.223232	2371.18	-0.00980253	2371.24
835.867	1.7981					0.740286	10.35	0.193448	10.32	0.327597	10.32		2.92329e-05	2370.52	0.0624257	2370.52	0.218755	2370.45	-0.0168016	2370.52
836.533	1.7981					0.742159	10.355	0.194823	10.325	0.331559	10.325		2.92281e-05	2369.79	0.066946	2369.79	0.222134	2369.73	-0.0111993	2369.79
837.2	1.7978					0.744866	10.36	0.198696	10.33	0.334702	10.33		0.000146117	2369.07	0.0622619	2369.07	0.229272	2369.01	-0.00839812	2369.07
837.867	1.7974					0.744039	10.365	0.200889	10.335	0.34073	10.335		0.00020453	2368.34	0.0655585	2368.34	0.225194	2368.28	-0.0139946	2368.34
838.533	1.7971					0.742037	10.37	0.202479	10.34	0.345597	10.34		8.76415e-05	2367.62	0.0645417	2367.62	0.224758	2367.56	-0.00699615	2367.62
839.2	1.7971					0.745231	10.375	0.204711	10.345	0.350775	10.345		0.000204464	2366.89	0.063597	2366.89	0.224267	2366.83	-0.00839402	2366.89
839.867	1.7968					0.746253	10.38	0.20543	10.35	0.356228	10.35		0.000204431	2366.17	0.064377	2366.17	0.228042	2366.1	-0.0195829	2366.17
840.533	1.7965					0.742686	10.385	0.20695	10.355	0.36398	10.355		0.000175199	2365.44	0.0651569	2365.44	0.222887	2365.38	-0.0153841	2365.44
841.2	1.7962					0.74318	10.39	0.208695	10.36	0.371535	10.36		0.00017517	2364.72	0.0625606	2364.72	0.226775	2364.65	-0.0111866	2364.72
841.867	1.7959					0.743083	10.395	0.211522	10.365	0.379227	10.365		0.000204332	2363.99	0.0639868	2363.99	0.224975	2363.93	-0.00838863	2363.99
842.533	1.7959					0.74678	10.4	0.217986	10.37	0.38893	10.37		0.000612898	2363.26	0.0646945	2363.26	0.228236	2363.2	-0.0055915	2363.26
843.2	1.7953					0.750557	10.405	0.222356	10.375	0.39858	10.375		0.000262629	2362.54	0.0660482	2362.54	0.225074	2362.48	-0.0181695	2362.54
843.867	1.795					0.751595	10.41	0.226523	10.38	0.409068	10.38		8.75288e-05	2361.81	0.0658939	2361.81	0.224468	2361.75	-0.0139742	2361.81
844.533	1.7947					0.752114	10.415	0.230654	10.385	0.421148	10.385		-0.000204201	2361.09	0.0639456	2361.09	0.228353	2361.02	-0.0111776	2361.09
845.2	1.7943					0.75427	10.42	0.233205	10.39	0.431911	10.39		0.000175001	2360.36	0.0641505	2360.36	0.221271	2360.3	-0.0181606	2360.36
845.867	1.794					0.754384	10.425	0.238025	10.395	0.446852	10.395		0.00029162	2359.63	0.0644271	2359.63	0.223677	2359.57	-0.0125707	2359.63
846.533	1.794					0.756021	10.43	0.244278	10.4	0.466169	10.4		0.000320731	2358.91	0.0651339	2358.91	0.225686	2358.85	-0.0195513	2358.91
847.2	1.7937					0.756556	10.435	0.249728	10.405	0.48162	10.405		0.000233221	2358.18	0.0644062	2358.18	0.228943	2358.12	-0.0111704	2358.18
847.867	1.7934					0.756524	10.44	0.253731	10.41	0.494933	10.41		-5.82959e-05	2357.45	0.0643241	2357.45	0.228622	2357.39	-0.0279214	2357.45
848.533	1.7931					0.759726	10.445	0.25478	10.415	0.513478	10.415		0.000145716	2356.73	0.064242	2356.73	0.228018	2356.67	-0.0111668	2356.73
849.2	1.7928					0.761631	10.45	0.257642	10.42	0.53146	10.42		0.000233108	2356	0.0665973	2356	0.228775	2355.94	-0.0139562	2356
849.867	1.7925					0.760505	10.455	0.261354	10.425	0.550065	10.425		0.00023307	2355.27	0.0626444	2355.27	0.228795	2355.21	-0.0209309	2355.27
850.533	1.7925					0.765109	10.46	0.26605	10.43	0.563755	10.43		0.000378678	2354.55	0.066074	2354.55	0.225468	2354.48	-0.0181372	2354.55
851.2	1.7922					0.76425	10.465	0.273643	10.435	0.587376	10.435		0.000145622	2353.82	0.0654185	2353.82	0.232409	2353.76	-0.0167393	2353.82
851.867	1.7919					0.765247	10.47	0.280166	10.44	0.611022	10.44		0.000291197	2353.09	0.0604648	2353.09	0.228287	2353.03	-0.0223155	2353.09
852.533	1.7916					0.766317	10.475	0.287263	10.445	0.635146	10.445		-5.82299e-05	2352.36	0.0641796	2352.36	0.230916	2352.3	-0.0167339	2352.36
853.2	1.7912					0.766171	10.48	0.295765	10.45	0.660886	10.45		0.000349323	2351.64	0.0663894	2351.64	0.231559	2351.57	-0.0181255	2351.64
853.867	1.7909					0.769949	10.485	0.301592	10.455	0.684441	10.455		0.000232844	2350.91	0.0643022	2350.91	0.229368	2350.85	-0.0223046	2350.91
854.533	1.7909					0.770614	10.49	0.306791	10.46	0.701676	10.46		5.82016e-05	2350.18	0.063719	2350.18	0.229556	2350.12	-0.0139382	2350.18
855.2	1.7906					0.76699	10.495	0.311712	10.465	0.725009	10.465		0.000261865	2349.45	0.0674311	2349.45	0.230653	2349.39	-0.023691	2349.45
855.867	1.7903					0.768295	10.5	0.317509	10.47	0.742746	10.47		-0.000116365	2348.72	0.0650583	2348.72	0.225516	2348.66	-0.015327	2348.72
856.533	1.79					0.76725	10.505	0.321769	10.475	0.761028	10.475		-0.000116347	2348	0.064189	2348	0.231087	2347.93	-0.00975197	2348
857.067	1.7897					0.76515	10.51	0.32494	10.48	0.783512	10.48		0.000232656	2347.27	0.0651087	2347.27	0.230597	2347.21	-0.015322	2347.27
857.733	1.7894					0.763407	10.515	0.332517	10.485	0.808899	10.485		0.000203541	2346.54	0.0643829	2346.54	0.234639	2346.48	-0.0167122	2346.54
858.4	1.7891					0.762653	10.52	0.338498	10.49	0.829419	10.49		0.000261654	2345.81	0.0655884	2345.81	0.232391	2345.75	-0.0139246	2345.81
859.067	1.7888					0.764672	10.525	0.342002	10.495	0.84542	10.495		0.000261611	2345.08	0.0640758	2345.08	0.231787	2345.02	-0.0250602	2345.08
859.733	1.7888					0.76669	10.53	0.345921	10.5	0.864408	10.5		0.000494074	2344.35	0.0642086	2344.35	0.228354	2344.29	-0.0222722	2344.35
860.4	1.7885					0.762256	10.535	0.351525	10.505	0.889933	10.505		0.000523053	2343.62	0.0664859	2343.62	0.230751	2343.56	-0.00974251	2343.62
861.067	1.7881					0.76275	10.54	0.355392	10.51	0.903893	10.51		0.000203376	2342.9	0.0653313	2342.9	0.232241	2342.83	-0.00974093	2342.9
861.733	1.7878					0.761331	10.545	0.35827	10.515	0.915368	10.515		0.00061003	2342.17	0.0653924	2342.17	0.233619	2342.1	-0.0236527	2342.17
862.4	1.7878					0.761494	10.55	0.359776	10.52	0.930585	10.52		0.000145222	2341.44	0.0658106	2341.44	0.230582	2341.37	-0.0194756	2341.44
863.067	1.7869					0.759864	10.555	0.361638	10.525	0.945676	10.525		0.000377516	2340.71	0.0630849	2340.71	0.233995	2340.65	-0.0278177	2340.71
863.733	1.7866					0.76459	10.56	0.362861	10.53	0.953757	10.53		0.000377455	2339.98	0.068075	2339.98	0.235654	2339.92	-0.00973464	2339.98
864.4	1.7866					0.765061	10.565	0.364454	10.535	0.959665	10.535		0.000319333	2339.25	0.0629931	2339.25	0.233637	2339.19	-0.0166852	2339.25
865.067	1.7863					0.763147	10.57	0.365126	10.54	0.964442	10.54		0.00052246	2338.52	0.0668391	2338.52	0.233485	2338.46	-0.0166825	2338.52
865.733	1.786					0.759921	10.575	0.366362	10.545	0.973242	10.545		0.000464334	2337.79	0.0641865	2337.79	0.233447	2337.73	-0.0208498	2337.79
866.4	1.7857					0.754181	10.58	0.367885	10.55	0.982473	10.55		0.00037721	2337.06	0.0639618	2337.06	0.233409	2337	-0.0194567	2337.06
867.067	1.7854					0.748993	10.585	0.368032	10.555	0.982874	10.555		0.000261103	2336.33	0.0625954	2336.33	0.236367	2336.27	-0.0194535	2336.33
867.733	1.785					0.745847	10.59	0.36848	10.56	0.983526	10.56		0.000522122	2335.6	0.0625852	2335.6	0.230906	2335.54	-0.0138931	2335.6
868.4	1.7847					0.738356	10.595	0.367758	10.565	0.984071	10.565		0.000493035	2334.87	0.0647871	2334.87	0.237137	2334.81	-0.0125018	2334.87
869.067	1.7847					0.738397	10.6	0.368468	10.57	0.981802	10.57		0.000463958	2334.14	0.065062	2334.14	0.23563	2334.07	-0.0111109	2334.14
869.733	1.7844					0.740732	10.605	0.367749	10.575	0.974487	10.575		0.000231942	2333.41	0.0653368	2333.41	0.238304	2333.34	-0.00277727	2333.41
870.4	1.7841					0.74181	10.61	0.368503	10.58	0.966975	10.58		0.000521784	2332.68	0.0634007	2332.68	0.234144	2332.61	-0.0138841	2332.68
871.067	1.7838					0.744542	10.615	0.366081	10.585	0.957624	10.585		0.000231866	2331.94	0.0622494	2331.94	0.236589	2331.88	-0.0111055	2331.94
871.733	1.7835					0.746901	10.62	0.363669	10.59	0.950579	10.59		5.79572e-05	2331.21	0.0638078	2331.21	0.232487	2331.15	-0.0180435	2331.21
872.4	1.7832					0.750063	10.625	0.360343	10.595	0.936625	10.595		0.000260765	2330.48	0.0653657	2330.48	0.237697	2330.42	-0.0138773	2330.48
873.067	1.7829					0.751222	10.63	0.358907	10.6	0.920403	10.6		0.000405569	2329.75	0.0644998	2329.75	0.235459	2329.69	-0.0124876	2329.75
873.733	1.7826					0.753435	10.635	0.353462	10.605	0.90151	10.605		0	2329.02	0.0630642	2329.02	0.233219	2328.96	-0.0083237	2329.02
874.4	1.7823					0.758632	10.64	0.349958	10.61	0.888059	10.61		0.000405437	2328.29	0.0651915	2328.29	0.238992	2328.23	-0.0194188	2328.29
875.067	1.7823					0.766171	10.645	0.346546	10.615	0.872071	10.615		2.89551e-05	2327.56	0.0651808	2327.56	0.235513	2327.5	-0.0152552	2327.56
875.733	1.7819					0.772616	10.65	0.342927	10.62	0.848276	10.62		0.000144752	2326.83	0.0634609	2326.83	0.232204	2326.76	-0.00138661	2326.83
876.4	1.7816					0.775194	10.655	0.337964	10.625	0.819411	10.625		0.000318403	2326.09	0.0627384	2326.09	0.235776	2326.03	-0.0083183	2326.09
877.067	1.7813					0.784777	10.66	0.332552	10.63	0.797896	10.63		0.000347293	2325.36	0.0650068	2325.36	0.239344	2325.3	-0.0152478	2325.36
877.733	1.781					0.789284	10.665	0.328174	10.635	0.781087	10.635		0.000260428	2324.63	0.0657793	2324.63	0.241448	2324.57	-0.0152453	2324.63
878.4	1.7807					0.793022	10.67	0.325816	10.64	0.763907	10.64		0.000260385	2323.9	0.0622809	2323.9	0.240788	2323.84	-0.00415714	2323.9
879.067	1.7804					0.793808	10.675	0.322333	10.645	0.741753	10.645		0.000491758	2323.17	0.064904	2323.17	0.240185	2323.1	-0.00692744	2323.17
879.733	1.7801					0.796913	10.68	0.319373	10.65	0.723609	10.65		0.000318145	2322.43	0.0655339	2322.43	0.239697	2322.37	-0.020779	2322.43
880.4	1.7801					0.797091	10.685	0.3159	10.655	0.707937	10.655		0.000260258	2321.7	0.0650964	2321.7	0.241515	2321.64	-0.00692521	2321.7
881.067	1.7795					0.797715	10.69	0.310754	10.66	0.688734	10.66		0.000173477	2320.97	0.0643033	2320.97	0.238324	2320.91	-0.0110785	2320.97
881.733	1.7792					0.793062	10.695	0.306796	10.665	0.676282	10.665		0.000289082	2320.24	0.0647197	2320.24	0.240987	2320.17	-0.0207689	2320.24
882.4	1.7788					0.787144	10.7	0.302383	10.67	0.658156	10.67		0.000317939	2319.5	0.0664157	2319.5	0.242806	2319.44	-0.0110749	2319.5
883.067	1.7785					0.789211	10.705	0.296062	10.675	0.636864	10.675		0.000404584	2318.77	0.0633477	2318.77	0.240403	2318.71	-0.0179938	2318.77
883.733	1.7782					0.781437	10.71	0.292158	10.68	0.618307	10.68		0.000260047	2318.04	0.0638351	2318.04	0.244922	2317.97	-0.0096874	2318.04
884.4	1.7779					0.770119	10.715	0.287434	10.685	0.598978	10.685		0.000346674	2317.3	0.0656017	2317.3	0.240718	2317.24	-0.0221391	2317.3
885.067	1.7776					0.770152	10.72	0.281066	10.69	0.577344	10.69		0.000404387	2316.57	0.0657332	2316.57	0.240118	2316.51	-0.00276694	2316.57
885.733	1.7773					0.769779	10.725	0.274702	10.695	0.554106	10.695		0.000317681	2315.84	0.0651541	2315.84	0.238896	2315.77	-0.011066	2315.84
886.4	1.777					0.771562	10.73	0.268137	10.7	0.532729	10.7		0.000606383	2315.1	0.0657118	2315.1	0.239814	2315.04	-0.0138302	2315.1
887.067	1.7767					0.777318	10.735	0.262191	10.705	0.511155	10.705		0.000433061	2314.37	0.0666246	2314.37	0.240281	2314.31	-0.00967957	2314.37
887.733	1.7767					0.782377	10.74	0.254979	10.71	0.485798	10.71		0.000259795	2313.64	0.0652644	2313.64	0.238893	2313.57	-0.0124431	2313.64
888.4	1.7761					0.79093	10.745	0.249311	10.715	0.463494	10.715		0.000461782	2312.9	0.066674	2312.9	0.24723	2312.84	-0.0138234	2312.9
889.067	1.7761					0.799694	10.75	0.244545	10.72	0.443955	10.72		0.000230853	2312.17	0.068225	2312.17	0.24303	2312.11	-0.0069106	2312.17
889.733	1.7757					0.80519	10.755	0.238346	10.725	0.423177	10.725		0.000519336	2311.43	0.0651617	2311.43	0.244115	2311.37	-0.0193466	2311.43
890.4	1.7754					0.811668	10.76	0.231842	10.73	0.405458	10.73		0.000346168	2310.7	0.0658608	2310.7	0.246829	2310.64	-0.0151984	2310.7
891.067	1.7751					0.823171	10.765	0.227172	10.735	0.391038	10.735		0.000346112	2309.96	0.0665597	2309.96	0.239934	2309.9	-0.012433	2309.96
891.733	1.7748					0.827987	10.77	0.223101	10.74	0.376856	10.74		0.000288379	2309.23	0.0680387	2309.23	0.243547	2309.17	-0.0165747	2309.23
892.4	1.7745					0.825871	10.775	0.21811	10.745	0.363058	10.745		0.000518999	2308.5	0.0684533	2308.5	0.243339	2308.43	-0.015191	2308.5
893.067	1.7742					0.821404	10.78	0.213859	10.75	0.35132	10.75		0.0004036	2307.76	0.0675911	2307.76	0.244984	2307.7	-0.00966545	2307.76
893.733	1.7739					0.816767	10.785	0.209112	10.755	0.340826	10.755		0.000115296	2307.03	0.0656655	2307.03	0.246011	2306.96	-0.00690277	2307.03
894.4	1.7736					0.812421	10.79	0.204264	10.76	0.329446	10.76		0.000547566	2306.29	0.0658675	2306.29	0.243052	2306.23	-0.0138033	2306.29
895.067	1.7733					0.805636	10.795	0.199938	10.765	0.317995	10.765		0.000489848	2305.56	0.0679837	2305.56	0.245371	2305.49	-0.0124209	2305.56
895.733	1.7733					0.799313	10.8	0.19605	10.77	0.308998	10.77		0.000316908	2304.82	0.0676891	2304.82	0.2446	2304.76	-0.0220781	2304.82
896.4	1.773					0.794408	10.805	0.192	10.775	0.302862	10.775		0.000316858	2304.09	0.0679616	2304.09	0.243831	2304.02	-0.0151762	2304.09
896.933	1.7726					0.796264	10.81	0.186569	10.78	0.29614	10.78		0.000288005	2303.35	0.0668168	2303.35	0.250972	2303.29	-0.0137943	2303.35
897.6	1.7723					0.79307	10.815	0.186396	10.785	0.291859	10.785		0.00034555	2302.61	0.0661683	2302.61	0.247958	2302.55	-0.0193089	2302.61
898.267	1.772					0.791878	10.82	0.186061	10.79	0.290261	10.79		0.000403076	2301.88	0.0689909	2301.88	0.247975	2301.82	-0.00551593	2301.88
898.933	1.7714					0.789463	10.825	0.18329	10.795	0.282695	10.795		0.000403011	2301.14	0.0720251	2301.14	0.247542	2301.08	-0.0206814	2301.14
899.6	1.7711					0.795121	10.83	0.181149	10.8	0.277457	10.8		0.000402945	2300.41	0.0650032	2300.41	0.246998	2300.34	-0.020678	2300.41
900.267	1.7708					0.794173	10.835	0.180447	10.805	0.27268	10.805		0.000258994	2299.67	0.0676829	2299.67	0.248247	2299.61	-0.0137831	2299.67
900.933	1.7705					0.788279	10.84	0.17928	10.81	0.268077	10.81		0.00011509	2298.93	0.0676012	2298.93	0.245796	2298.87	-0.0206713	2298.93
901.6	1.7702					0.78378	10.845	0.17766	10.815	0.265568	10.815		0.000402749	2298.2	0.0691472	2298.2	0.250463	2298.14	-0.0137786	2298.2
902.267	1.7699					0.785239	10.85	0.177287	10.82	0.262809	10.82		0.000488973	2297.46	0.0687114	2297.46	0.249245	2297.4	-0.00826583	2297.46
902.933	1.7695					0.779394	10.855	0.176856	10.825	0.258978	10.825		0.000402618	2296.72	0.0689832	2296.72	0.251166	2296.66	-0.0179064	2296.72
903.6	1.7692					0.775673	10.86	0.177463	10.83	0.253608	10.83		0.000258784	2295.99	0.0679818	2295.99	0.248325	2295.93	-0.0275438	2295.99
904.267	1.7689					0.776427	10.865	0.177697	10.835	0.252956	10.835		0.000287492	2295.25	0.0709412	2295.25	0.250468	2295.19	-0.0151466	2295.25
904.933	1.7686					0.778802	10.87	0.177238	10.84	0.249723	10.84		0.000431167	2294.51	0.0668989	2294.51	0.246116	2294.45	-0.0137674	2294.51
905.6	1.7683					0.778275	10.875	0.177519	10.845	0.25177	10.845		0.000402357	2293.78	0.0678071	2293.78	0.251226	2293.72	-0.0178948	2293.78
906.267	1.768					0.777424	10.88	0.177198	10.85	0.251579	10.85		0.000316087	2293.04	0.069917	2293.04	0.246372	2292.98	-0.013763	2293.04
906.933	1.7677					0.780934	10.885	0.176102	10.855	0.250699	10.855		0.000344765	2292.3	0.0704711	2292.3	0.249523	2292.24	-0.00825645	2292.3
907.6	1.7674					0.785839	10.89	0.176313	10.86	0.250639	10.86		0.000373435	2291.57	0.0680568	2291.57	0.250544	2291.5	-0.0123827	2291.57
908.267	1.7674					0.78271	10.895	0.176175	10.865	0.249424	10.865		0.000402095	2290.83	0.0695295	2290.83	0.250392	2290.77	-0.0137563	2290.83
908.933	1.7668					0.784412	10.9	0.177906	10.87	0.249406	10.87		0.00040203	2290.09	0.0708607	2290.09	0.248897	2290.03	-0.0110032	2290.09
909.6	1.7668					0.790898	10.905	0.17828	10.875	0.248586	10.875		0.000631659	2289.35	0.0695777	2289.35	0.252548	2289.29	-0.0165021	2289.35
910.267	1.7664					0.790071	10.91	0.179728	10.88	0.251363	10.88		-0.000114828	2288.61	0.0701313	2288.61	0.255693	2288.55	-0.0123746	2288.61
910.933	1.7658					0.78853	10.915	0.180241	10.885	0.252417	10.885		0.000229619	2287.88	0.0675071	2287.88	0.248496	2287.81	-0.00412419	2287.88
911.6	1.7655					0.789171	10.92	0.180262	10.89	0.252555	10.89		0.000229582	2287.14	0.0691906	2287.14	0.253766	2287.08	-0.00962158	2287.14
912.267	1.7652					0.785004	10.925	0.180943	10.895	0.253931	10.895		0.000315624	2286.4	0.0679793	2286.4	0.252383	2286.34	-0.00412285	2286.4
912.933	1.7649					0.783982	10.93	0.181733	10.9	0.252465	10.9		0.000516392	2285.66	0.0717795	2285.66	0.250722	2285.6	-0.0192369	2285.66
913.6	1.7646					0.77757	10.935	0.181672	10.905	0.250902	10.905		0.000315521	2284.92	0.0737438	2284.92	0.252077	2284.86	-0.0123646	2284.92
914.267	1.7646					0.76755	10.94	0.181789	10.91	0.252034	10.91		0.000344149	2284.19	0.070839	2284.19	0.25483	2284.12	-0.017857	2284.19
914.933	1.7643					0.766593	10.945	0.183316	10.915	0.25353	10.915		0.000430117	2283.45	0.0719563	2283.45	0.249202	2283.38	-0.0178541	2283.45
915.6	1.764					0.760221	10.95	0.182829	10.92	0.255907	10.92		0.000487386	2282.71	0.0702518	2282.71	0.253686	2282.65	-0.0096122	2282.71
916.267	1.7633					0.755422	10.955	0.183037	10.925	0.258253	10.925		0.000601967	2281.97	0.0695352	2281.97	0.253086	2281.91	-0.0123565	2281.97
916.933	1.7627					0.757351	10.96	0.182845	10.93	0.25526	10.93		0.000515888	2281.23	0.0720622	2281.23	0.256673	2281.17	-0.0109818	2281.23
917.6	1.7627					0.755762	10.965	0.181986	10.935	0.251495	10.935		0.000429837	2280.49	0.0709931	2280.49	0.253729	2280.43	-0.00686251	2280.49
918.267	1.7624					0.750217	10.97	0.182892	10.94	0.251483	10.94		0.000343813	2279.75	0.0699241	2279.75	0.254693	2279.69	-0.00411684	2279.75
918.933	1.7621					0.753135	10.975	0.183222	10.945	0.249765	10.945		0.000229172	2279.01	0.0696308	2279.01	0.250633	2278.95	-0.00686028	2279.01
919.6	1.7618					0.757951	10.98	0.185506	10.95	0.248358	10.95		0.000200492	2278.27	0.0714516	2278.27	0.255391	2278.21	-0.0137183	2278.27
920.267	1.7612					0.755284	10.985	0.185567	10.955	0.249903	10.955		0.000429558	2277.53	0.0726377	2277.53	0.253733	2277.47	-0.0123444	2277.53
920.933	1.7612					0.758381	10.99	0.186077	10.96	0.25016	10.96		0.000171795	2276.79	0.071851	2276.79	0.253356	2276.73	-0.0191994	2276.79
921.6	1.7609					0.762102	10.995	0.187002	10.965	0.249011	10.965		0.000458045	2276.05	0.0727549	2276.05	0.25365	2275.99	-0.0137116	2276.05
922.267	1.7602					0.76956	11	0.18755	10.97	0.249813	10.97		0.00045797	2275.31	0.0700671	2275.31	0.252883	2275.25	-0.0178222	2275.31
922.933	1.7602					0.778591	11.005	0.187925	10.975	0.249765	10.975		0.000457896	2274.57	0.0697036	2274.57	0.254236	2274.51	-0.0178193	2274.57
923.6	1.7599					0.781931	11.01	0.188269	10.98	0.250657	10.98		0.000457821	2273.83	0.0720858	2273.83	0.255754	2273.77	-0.0178164	2273.83
924.267	1.7596					0.787566	11.015	0.18945	10.985	0.249933	10.985		0.000629402	2273.09	0.0726371	2273.09	0.252983	2273.03	-0.00548107	2273.09
924.933	1.759					0.789422	11.02	0.190895	10.99	0.249035	10.99		0.000600696	2272.35	0.0688956	2272.35	0.252607	2272.29	-0.00548018	2272.35
925.6	1.759					0.789098	11.025	0.193242	10.995	0.249849	10.995		0.000228799	2271.61	0.0731764	2271.61	0.254404	2271.55	-0.0219172	2271.61
926.267	1.7584					0.785271	11.03	0.192548	11	0.249376	11		0.000343143	2270.87	0.0694359	2270.87	0.251856	2270.81	-0.0164352	2270.87
926.933	1.7581					0.784793	11.035	0.192932	11.005	0.249615	11.005		0.000457449	2270.13	0.070128	2270.13	0.253152	2270.07	-0.00684689	2270.13
927.6	1.7581					0.787517	11.04	0.192954	11.01	0.248065	11.01		0.000400203	2269.39	0.0694837	2269.39	0.256229	2269.33	-0.0150607	2269.39
928.267	1.7575					0.790079	11.045	0.19294	11.015	0.245688	11.015		0.000600207	2268.65	0.0705272	2268.65	0.252569	2268.58	-0.0082136	2268.65
928.933	1.7571					0.789681	11.05	0.1942	11.02	0.249412	11.02		0.000371496	2267.91	0.071781	2267.91	0.25364	2267.84	-0.0218993	2267.91
929.6	1.7568					0.79016	11.055	0.194029	11.025	0.249568	11.025		0.000457151	2267.16	0.0698011	2267.16	0.253209	2267.1	-0.0123164	2267.16
930.267	1.7565					0.790233	11.06	0.1929	11.03	0.248298	11.03		0.00031424	2266.42	0.070844	2266.42	0.257731	2266.36	-0.0109461	2266.42
930.933	1.7562					0.791116	11.065	0.19357	11.035	0.248107	11.035		0.000342751	2265.68	0.0695677	2265.68	0.258134	2265.62	-0.0109443	2265.68
931.6	1.7559					0.79491	11.07	0.19315	11.04	0.248059	11.04		0.000342696	2264.94	0.0715236	2264.94	0.261207	2264.88	-0.0177816	2264.94
932.267	1.7553					0.800869	11.075	0.191682	11.045	0.248239	11.045		0.000513961	2264.2	0.0705284	2264.2	0.258329	2264.14	-0.0232491	2264.2
932.933	1.755					0.808003	11.08	0.189129	11.05	0.25107	11.05		0.000485328	2263.46	0.0707979	2263.46	0.25684	2263.39	-0.00546947	2263.46
933.6	1.7547					0.815008	11.085	0.188806	11.055	0.25089	11.055		0.000542337	2262.71	0.070365	2262.71	0.258467	2262.65	-0.0150386	2262.71
934.267	1.7544					0.81928	11.09	0.18974	11.06	0.25265	11.06		0.000656406	2261.97	0.0711961	2261.97	0.26187	2261.91	-0.00956846	2261.97
934.933	1.7537					0.818518	11.095	0.190012	11.065	0.254931	11.065		0.000370952	2261.23	0.0677446	2261.23	0.258494	2261.17	-0.0068335	2261.23
935.6	1.7537					0.820058	11.1	0.189443	11.07	0.253057	11.07		0.000342361	2260.49	0.0707519	2260.49	0.258563	2260.42	-0.0068324	2260.49
936.267	1.7531					0.81855	11.105	0.190422	11.075	0.251597	11.075		0.000370831	2259.74	0.0689857	2259.74	0.263077	2259.68	-0.0191276	2259.74
936.8	1.7531					0.819556	11.11	0.18967	11.08	0.253907	11.08		0.00037077	2259	0.070869	2259	0.259146	2258.94	-0.0163924	2259
937.467	1.7525					0.822004	11.115	0.189314	11.085	0.258026	11.085		0.000456259	2258.26	0.0722606	2258.26	0.263268	2258.2	-0.0204872	2258.26
938.133	1.7522					0.820099	11.12	0.190619	11.09	0.261899	11.09		0.000484695	2257.52	0.0685313	2257.52	0.257784	2257.45	-0.0122903	2257.52
938.8	1.7519					0.819004	11.125	0.19134	11.095	0.262881	11.095		0.00045611	2256.77	0.0722371	2256.77	0.260573	2256.71	-0.0136536	2256.77
939.467	1.7516					0.818737	11.13	0.192513	11.1	0.262306	11.1		0.000114009	2256.03	0.0722252	2256.03	0.258642	2255.97	-0.0150166	2256.03
940.133	1.7513					0.821436	11.135	0.195663	11.105	0.264724	11.105		0.000313474	2255.29	0.0712319	2255.29	0.259101	2255.22	-0.00272984	2255.29
940.8	1.7509					0.823755	11.14	0.196525	11.11	0.267801	11.11		0.000541366	2254.54	0.0702391	2254.54	0.263553	2254.48	-0.0109176	2254.54
941.467	1.7506					0.818948	11.145	0.197244	11.115	0.267741	11.115		0.000427324	2253.8	0.0711388	2253.8	0.263511	2253.74	-0.0136448	2253.8
942.133	1.7503					0.818972	11.15	0.198947	11.12	0.268478	11.12		0.000655124	2253.06	0.0688846	2253.06	0.262469	2252.99	-0.0150068	2253.06
942.8	1.75					0.824363	11.155	0.200099	11.125	0.266233	11.125		8.54369e-05	2252.31	0.0699243	2252.31	0.262704	2252.25	-0.0204605	2252.31
943.467	1.7494					0.820415	11.16	0.20091	11.13	0.265389	11.13		0.000683385	2251.57	0.072505	2251.57	0.258058	2251.51	-0.0190933	2251.57
944.133	1.7491					0.817051	11.165	0.201608	11.135	0.268113	11.135		0.000512455	2250.82	0.0694113	2250.82	0.258403	2250.76	-0.0149995	2250.82
944.8	1.7488					0.817594	11.17	0.201413	11.14	0.268897	11.14		0.000398511	2250.08	0.0699602	2250.08	0.265679	2250.02	-0.0109069	2250.08
945.467	1.7485					0.814967	11.175	0.201451	11.145	0.269908	11.145		0.000483827	2249.34	0.0696688	2249.34	0.2617	2249.27	-0.00681572	2249.34
946.133	1.7482					0.811943	11.18	0.201547	11.15	0.26825	11.15		0.000455293	2248.59	0.0714775	2248.59	0.267532	2248.53	-0.0136292	2248.59
946.8	1.7475					0.80853	11.185	0.201399	11.155	0.266742	11.155		0.000398316	2247.85	0.0709059	2247.85	0.262004	2247.78	-0.0109016	2247.85
947.467	1.7472					0.806293	11.19	0.200617	11.16	0.264144	11.16		0.000540484	2247.1	0.0697046	2247.1	0.262737	2247.04	-0.0122623	2247.1
948.133	1.7469					0.813313	11.195	0.201013	11.165	0.263557	11.165		0.000483512	2246.36	0.0723524	2246.36	0.263303	2246.29	-0.0081735	2246.36
948.8	1.7466					0.817059	11.2	0.201404	11.17	0.261426	11.17		0.000483433	2245.61	0.0719207	2245.61	0.265309	2245.55	-0.0122583	2245.61
949.467	1.7463					0.814829	11.205	0.201488	11.175	0.260654	11.175		0.000199028	2244.87	0.074637	2244.87	0.266318	2244.8	-0.0190653	2244.87
950.133	1.746					0.818469	11.21	0.202603	11.18	0.262761	11.18		0.000483275	2244.12	0.06882	2244.12	0.26406	2244.06	-0.0122543	2244.12
950.8	1.7454					0.823147	11.215	0.205247	11.185	0.261175	11.185		0.000397927	2243.38	0.073354	2243.38	0.264516	2243.31	-0.0136136	2243.38
951.467	1.7451					0.824509	11.22	0.205552	11.19	0.265975	11.19		0.000454699	2242.63	0.071594	2242.63	0.265912	2242.57	-0.00816685	2242.63
952.133	1.7447					0.826544	11.225	0.205779	11.195	0.27086	11.195		0.000681938	2241.89	0.0701144	2241.89	0.271292	2241.82	-0.0108874	2241.89
952.8	1.7444					0.831043	11.23	0.206505	11.2	0.274284	11.2		0.000426141	2241.14	0.0710116	2241.14	0.264552	2241.08	-0.00816421	2241.14
953.467	1.7441					0.835859	11.235	0.207561	11.205	0.274188	11.205		0.000426072	2240.39	0.0744242	2240.39	0.268216	2240.33	-0.0176862	2240.39
954.133	1.7438					0.841769	11.24	0.206601	11.21	0.276349	11.21		0.000312402	2239.65	0.0730146	2239.65	0.264852	2239.59	-0.010882	2239.65
954.8	1.7435					0.84767	11.245	0.205648	11.215	0.276846	11.215		0.000454328	2238.9	0.0706975	2238.9	0.263261	2238.84	-0.0136003	2238.9
955.467	1.7429					0.848676	11.25	0.20554	11.22	0.275918	11.22		0.000283908	2238.16	0.0743879	2238.16	0.26344	2238.09	-0.0122383	2238.16
956.133	1.7426					0.8478	11.255	0.207247	11.225	0.278026	11.225		0.000624498	2237.41	0.0736074	2237.41	0.266271	2237.35	-0.0149555	2237.41
956.8	1.7423					0.846544	11.26	0.207367	11.23	0.27705	11.23		0.000425724	2236.66	0.0731766	2236.66	0.265453	2236.6	-0.00679685	2236.66
957.467	1.742					0.84279	11.265	0.206854	11.235	0.278295	11.235		0.000595916	2235.92	0.0739324	2235.92	0.262149	2235.86	-0.0135914	2235.92
958.133	1.7416					0.841371	11.27	0.208538	11.24	0.278253	11.24		0.000397212	2235.17	0.0735016	2235.17	0.267301	2235.11	-0.00679462	2235.17
958.8	1.7413					0.843325	11.275	0.2095	11.245	0.27617	11.245		0.000538986	2234.42	0.0721637	2234.42	0.266539	2234.36	-0.0027174	2234.42
959.467	1.741					0.848068	11.28	0.209346	11.25	0.277744	11.25		0.000623987	2233.68	0.0696398	2233.68	0.268428	2233.62	-0.0163018	2233.68
960.133	1.7407					0.853499	11.285	0.208978	11.255	0.278038	11.255		0.00036866	2232.93	0.0743727	2232.93	0.270539	2232.87	-0.0135826	2232.93
960.8	1.7404					0.852445	11.29	0.210817	11.26	0.279402	11.26		0.000482015	2232.18	0.0710819	2232.18	0.267512	2232.12	-0.00407411	2232.18
961.467	1.7395					0.850743	11.295	0.212119	11.265	0.279845	11.265		0.000595333	2231.44	0.0741392	2231.44	0.26758	2231.37	-0.00678906	2231.44
962.133	1.7392					0.848497	11.3	0.212522	11.27	0.282431	11.27		0.000595236	2230.69	0.07859	2230.69	0.270132	2230.63	-0.0190063	2230.69
962.8	1.7389					0.85414	11.305	0.214548	11.275	0.283868	11.275		0.000453439	2229.94	0.075091	2229.94	0.270749	2229.88	-0.010859	2229.94
963.467	1.7385					0.859807	11.31	0.215562	11.28	0.285418	11.28		0.0004817	2229.19	0.0743816	2229.19	0.270429	2229.13	-0.0135715	2229.19
964.133	1.7382					0.865173	11.315	0.215915	11.285	0.286765	11.285		0.000566614	2228.45	0.07193	2228.45	0.266908	2228.38	-0.00678464	2228.45
964.8	1.7379					0.871132	11.32	0.216606	11.29	0.289902	11.29		0.000481543	2227.7	0.0755421	2227.7	0.268575	2227.64	-0.00678354	2227.7
965.467	1.7373					0.878542	11.325	0.217185	11.295	0.293494	11.295		0.000339857	2226.95	0.0744846	2226.95	0.268917	2226.89	-0.0217037	2226.95
966.133	1.737					0.878598	11.33	0.218958	11.3	0.297169	11.3		0.000566336	2226.2	0.0748206	2226.2	0.273893	2226.14	-0.0135626	2226.2
966.8	1.7367					0.877155	11.335	0.221298	11.305	0.29945	11.305		0.000566243	2225.45	0.0727884	2225.45	0.272414	2225.39	-0.00813625	2225.45
967.467	1.7364					0.874042	11.34	0.222724	11.31	0.298235	11.31		0.000481228	2224.71	0.0731945	2224.71	0.272921	2224.64	-0.0203373	2224.71
968.133	1.7361					0.876726	11.345	0.224354	11.315	0.300072	11.315		0.000452847	2223.96	0.0750626	2223.96	0.273813	2223.9	-0.0162672	2223.96
968.8	1.7358					0.872988	11.35	0.227375	11.32	0.300934	11.32		0.000311282	2223.21	0.0750503	2223.21	0.270848	2223.15	-0.0149092	2223.21
969.467	1.7354					0.868068	11.355	0.228832	11.325	0.303556	11.325		0.000424405	2222.46	0.0764999	2222.46	0.273559	2222.4	-0.017617	2222.46
970.133	1.7348					0.867735	11.36	0.229994	11.33	0.306717	11.33		0.000367757	2221.71	0.0770442	2221.71	0.274231	2221.65	0	2221.71
970.8	1.7345					0.870508	11.365	0.231954	11.335	0.308483	11.335		0.000480835	2220.96	0.0765443	2220.96	0.275838	2220.9	-0.0149018	2220.96
971.467	1.7342					0.867711	11.37	0.23457	11.34	0.313493	11.34		0.000735275	2220.21	0.0735401	2220.21	0.273864	2220.15	-0.0135449	2220.21
972.133	1.7339					0.866592	11.375	0.2368	11.345	0.316636	11.345		0.000282752	2219.46	0.0715805	2219.46	0.27327	2219.4	-0.0108342	2219.46
972.8	1.7336					0.863268	11.38	0.240055	11.35	0.316433	11.35		0.000593682	2218.72	0.0739335	2218.72	0.273335	2218.65	-0.00947832	2218.72
973.467	1.7333					0.862028	11.385	0.242215	11.355	0.315792	11.355		0.000423989	2217.97	0.0719046	2217.97	0.269932	2217.9	-0.0230151	2217.97
974.133	1.733					0.864655	11.39	0.243733	11.36	0.319054	11.36		0.00065001	2217.22	0.0751608	2217.22	0.269998	2217.15	-0.0175969	2217.22
974.8	1.7323					0.85988	11.395	0.246576	11.365	0.327525	11.365		0.000621647	2216.47	0.0713251	2216.47	0.269844	2216.4	-0.0108271	2216.47
975.467	1.7317					0.854975	11.4	0.249328	11.37	0.330817	11.37		0.000593294	2215.72	0.0729815	2215.72	0.272605	2215.65	-0.016238	2215.72
976.133	1.7314					0.858558	11.405	0.250845	11.375	0.332278	11.375		0.000480207	2214.97	0.0735951	2214.97	0.273442	2214.9	-0.0108235	2214.97
976.667	1.7311					0.862125	11.41	0.251609	11.38	0.335319	11.38		0.000762557	2214.22	0.0743474	2214.22	0.269216	2214.15	-0.00541087	2214.22
977.333	1.7305					0.865635	11.415	0.253682	11.385	0.340359	11.385		0.000310621	2213.47	0.0759331	2213.47	0.273023	2213.4	-0.00946749	2213.47
978	1.7302					0.872397	11.42	0.254986	11.39	0.343448	11.39		0.00070584	2212.72	0.0757122	2212.72	0.274242	2212.65	-0.00135228	2212.72
978.667	1.7299					0.877755	11.425	0.255579	11.395	0.343741	11.395		0.00056458	2211.97	0.0786861	2211.97	0.270734	2211.9	-0.0108165	2211.97
979.333	1.7296					0.880463	11.43	0.258439	11.4	0.346339	11.4		0.00045159	2211.22	0.0761735	2211.22	0.277177	2211.15	-0.00675919	2211.22
980	1.7289					0.882068	11.435	0.260596	11.405	0.348979	11.405		0.000507955	2210.47	0.0777579	2210.47	0.272295	2210.4	-0.0121645	2210.47
980.667	1.7286					0.88159	11.44	0.262835	11.41	0.351799	11.41		0.000479658	2209.71	0.0762875	2209.71	0.278789	2209.65	-0.00675696	2209.71
981.333	1.7283					0.881063	11.445	0.264341	11.415	0.351703	11.415		0.000620631	2208.96	0.0735683	2208.96	0.271435	2208.9	0.00135117	2208.96
982	1.728					0.886697	11.45	0.266313	11.42	0.352451	11.42		0.000648736	2208.21	0.0750829	2208.21	0.274688	2208.15	-0.0108076	2208.21
982.667	1.7277					0.887524	11.455	0.269432	11.425	0.355576	11.425		0.000789636	2207.46	0.0747237	2207.46	0.274424	2207.4	-0.00810439	2207.46
983.333	1.7271					0.890175	11.46	0.272679	11.43	0.360885	11.43		0.000394754	2206.71	0.0758908	2206.71	0.278992	2206.65	-0.0121546	2206.71
984	1.7268					0.893645	11.465	0.273306	11.435	0.362448	11.435		0.000620226	2205.96	0.0766412	2205.96	0.27966	2205.9	-0.0135029	2205.96
984.667	1.7265					0.898112	11.47	0.274021	11.44	0.362101	11.44		0.000450999	2205.21	0.0753111	2205.21	0.28137	2205.15	-0.0040502	2205.21
985.333	1.7261					0.900836	11.475	0.275248	11.445	0.363483	11.445		0.000676388	2204.46	0.0739814	2204.46	0.276111	2204.39	-0.0134985	2204.46
986	1.7255					0.905149	11.48	0.278335	11.45	0.366303	11.45		0.000394495	2203.7	0.0737613	2203.7	0.278535	2203.64	-0.00809774	2203.7
986.667	1.7252					0.908586	11.485	0.277489	11.455	0.366249	11.455		0.000507125	2202.95	0.0748584	2202.95	0.282165	2202.89	-0.0161929	2202.95
987.333	1.7249					0.910224	11.49	0.279264	11.46	0.367979	11.46		0.000478873	2202.2	0.0794893	2202.2	0.281241	2202.14	-0.0107935	2202.2
988	1.7246					0.911626	11.495	0.283846	11.465	0.367919	11.465		0.00070411	2201.45	0.0752494	2201.45	0.280867	2201.39	-0.0148386	2201.45
988.667	1.7243					0.91221	11.5	0.291151	11.47	0.370002	11.47		0.000478716	2200.7	0.0768307	2200.7	0.277749	2200.63	-0.0107899	2200.7
989.333	1.7234					0.912023	11.505	0.295732	11.475	0.374109	11.475		0.000844655	2199.94	0.0748786	2199.94	0.278196	2199.88	-0.00809112	2199.94
990	1.723					0.911837	11.51	0.301264	11.48	0.378114	11.48		0.000703764	2199.19	0.0765285	2199.19	0.279632	2199.13	-0.0067415	2199.19
990.667	1.7227					0.910126	11.515	0.308477	11.485	0.38131	11.485		0.000506627	2198.44	0.0770698	2198.44	0.280188	2198.38	-0.0121327	2198.44
991.333	1.7221					0.911351	11.52	0.315218	11.49	0.389194	11.49		0.000731675	2197.69	0.0771265	2197.69	0.286392	2197.62	-0.00943502	2197.69
992	1.7218					0.91495	11.525	0.322753	11.495	0.394408	11.495		0.000619008	2196.93	0.072476	2196.93	0.284974	2196.87	-0.0202146	2196.93
992.667	1.7215					0.907767	11.53	0.333643	11.5	0.403225	11.5		0.000900232	2196.18	0.0772397	2196.18	0.283175	2196.12	-0.00538968	2196.18
993.333	1.7212					0.90339	11.535	0.343101	11.505	0.412899	11.505		0.000562551	2195.43	0.0757739	2195.43	0.278253	2195.36	-0.0242495	2195.43
994	1.7206					0.899539	11.54	0.351513	11.51	0.421285	11.51		0.000618705	2194.67	0.0758998	2194.67	0.28007	2194.61	-0.0107758	2194.67
994.667	1.7203					0.898623	11.545	0.364739	11.515	0.42981	11.515		0.000534248	2193.92	0.0751264	2193.92	0.276355	2193.86	-0.00538701	2193.92
995.333	1.7199					0.903884	11.55	0.377595	11.52	0.440866	11.52		0.000562275	2193.17	0.0767048	2193.17	0.280088	2193.1	-0.00807923	2193.17
996	1.7193					0.906957	11.555	0.390008	11.525	0.449289	11.525		0.000534073	2192.41	0.0767615	2192.41	0.282834	2192.35	-0.00807789	2192.41
996.667	1.719					0.905692	11.56	0.404691	11.53	0.459357	11.53		0.000393463	2191.66	0.0751587	2191.66	0.281254	2191.6	-0.0107687	2191.66
997.333	1.7187					0.906251	11.565	0.424048	11.535	0.47871	11.535		0.000842997	2190.91	0.0770821	2190.91	0.284109	2190.84	-0.00538352	2190.91
998	1.7181					0.918136	11.57	0.442206	11.54	0.493706	11.54		0.000618096	2190.15	0.0782444	2190.15	0.278591	2190.09	-0.0174935	2190.15
998.667	1.7178					0.927694	11.575	0.458772	11.545	0.509689	11.545		0.000674176	2189.4	0.0774715	2189.4	0.283633	2189.34	-0.0147998	2189.4
999.333	1.7175					0.932956	11.58	0.481462	11.55	0.530359	11.55		0.000561722	2188.64	0.0771132	2188.64	0.284298	2188.58	-0.00134521	2188.64
1000	1.7168					0.944435	11.585	0.50345	11.555	0.546383	11.555		0.000477385	2187.89	0.0755806	2187.89	0.278071	2187.83	-0.00672494	2187.89
1000.67	1.7165					0.947751	11.59	0.52232	11.56	0.562857	11.56		0.000645769	2187.14	0.0787458	2187.14	0.282563	2187.07	-0.00806864	2187.14
1001.33	1.7162					0.950588	11.595	0.542282	11.565	0.585563	11.565		0.00061759	2186.38	0.0744508	2186.38	0.283119	2186.32	-0.00672275	2186.38
1002	1.7153					0.951318	11.6	0.568399	11.57	0.612901	11.57		0.000280677	2185.63	0.0804463	2185.63	0.281761	2185.56	-0.012099	2185.63
1002.67	1.715					0.948748	11.605	0.592524	11.575	0.632829	11.575		0.000617388	2184.87	0.0788452	2184.87	0.280348	2184.81	-0.00940877	2184.87
1003.33	1.7147					0.952501	11.61	0.611123	11.58	0.651147	11.58		0.000617286	2184.12	0.0782109	2184.12	0.28052	2184.05	-0.012095	2184.12
1004	1.714					0.957674	11.615	0.636767	11.585	0.671823	11.585		0.000869671	2183.36	0.0807519	2183.36	0.285228	2183.3	-0.012093	2183.36
1004.67	1.7137					0.960454	11.62	0.660412	11.59	0.688063	11.59		0.000560986	2182.61	0.0799106	2182.61	0.279992	2182.54	-0.00806069	2182.61
1005.33	1.7131					0.954796	11.625	0.681445	11.595	0.703896	11.595		0.000981563	2181.85	0.0823123	2181.85	0.285681	2181.79	-0.00268646	2181.85
1006	1.7128					0.957925	11.63	0.704343	11.6	0.719873	11.6		0.000672962	2181.1	0.0795393	2181.1	0.283558	2181.03	-0.00537203	2181.1
1006.67	1.7125					0.965562	11.635	0.729692	11.605	0.743961	11.605		0.000700887	2180.34	0.0778709	2180.34	0.287171	2180.28	-0.0120851	2180.34
1007.33	1.7122					0.970418	11.64	0.75037	11.61	0.762327	11.61		0.000756834	2179.58	0.0813064	2179.58	0.285159	2179.52	-0.0120831	2179.58
1008	1.7116					0.97726	11.645	0.770297	11.615	0.776771	11.615		0.000504474	2178.83	0.0780522	2178.83	0.282873	2178.77	-0.00805411	2178.83
1008.67	1.7113					0.983462	11.65	0.79532	11.62	0.799207	11.62		0.000868671	2178.07	0.0785221	2178.07	0.283974	2178.01	-0.00805277	2178.07
1009.33	1.7106					0.989688	11.655	0.813033	11.625	0.821147	11.625		0.000252154	2177.32	0.0781646	2177.32	0.284473	2177.25	-0.0120772	2177.32
1010	1.7103					0.992436	11.66	0.829217	11.63	0.834202	11.63		0.000868391	2176.56	0.081322	2176.56	0.284862	2176.5	-0.0093918	2176.56
1010.67	1.7097					0.990158	11.665	0.849497	11.635	0.850084	11.635		0.000952272	2175.8	0.07807	2175.8	0.286342	2175.74	-0.0147562	2175.8
1011.33	1.7094					0.990337	11.67	0.870358	11.64	0.869634	11.64		0.000700083	2175.05	0.0796419	2175.05	0.291206	2174.98	-0.00670623	2175.05
1012	1.7091					0.99212	11.675	0.880572	11.645	0.888191	11.645		0.000755966	2174.29	0.0797665	2174.29	0.284667	2174.23	-0.00670514	2174.29
1012.67	1.7085					0.995314	11.68	0.893582	11.65	0.900954	11.65		0.000447906	2173.53	0.0792713	2173.53	0.28762	2173.47	-0.0107265	2173.53
1013.33	1.7082					0.995193	11.685	0.912331	11.655	0.917781	11.655		0.000419843	2172.78	0.0792583	2172.78	0.284956	2172.71	-0.0120653	2172.78
1014	1.7075					0.99122	11.69	0.921186	11.66	0.932117	11.66		0.000531714	2172.02	0.0791076	2172.02	0.284801	2171.96	-0.0134037	2172.02
1014.67	1.7069					0.992039	11.695	0.929946	11.665	0.942078	11.665		0.000727489	2171.26	0.0784752	2171.26	0.281212	2171.2	-0.00670076	2171.26
1015.33	1.7066					0.989356	11.7	0.941131	11.67	0.956678	11.67		0.000727371	2170.51	0.0792881	2170.51	0.285034	2170.44	-0.00401979	2170.51
1016	1.706					0.988699	11.705	0.948132	11.675	0.968842	11.675		0.000643338	2169.75	0.0789311	2169.75	0.289509	2169.69	-0.00669856	2169.75
1016.53	1.7057					0.982294	11.71	0.955882	11.68	0.975954	11.68		0.000811032	2168.99	0.0823582	2168.99	0.287664	2168.93	-0.0147344	2168.99
1017.2	1.7054					0.981362	11.715	0.957746	11.685	0.982155	11.685		0.000363506	2168.23	0.0791804	2168.23	0.286527	2168.17	-0.014732	2168.23
1017.87	1.7047					0.982684	11.72	0.962843	11.69	0.985244	11.69		0.000419361	2167.48	0.0801303	2167.48	0.290346	2167.41	-0.00669524	2167.48
1018.53	1.7044					0.986891	11.725	0.965723	11.695	0.9844	11.695		0.000782679	2166.72	0.0809424	2166.72	0.289701	2166.66	-0.00669414	2166.72
1019.2	1.7038					0.984273	11.73	0.964295	11.7	0.989183	11.7		0.000782551	2165.96	0.0794851	2165.96	0.28557	2165.9	-0.00535446	2165.96
1019.87	1.7035					0.983786	11.735	0.961039	11.705	0.996313	11.705		0.000754479	2165.2	0.0809845	2165.2	0.287592	2165.14	-0.0120455	2165.2
1020.53	1.7029					0.989056	11.74	0.95873	11.71	1	11.71		0.000782294	2164.44	0.080009	2164.44	0.29108	2164.38	-0.00936721	2164.44
1021.2	1.7026					0.997057	11.745	0.956065	11.715	0.995103	11.715		0.00100564	2163.69	0.0815765	2163.69	0.28913	2163.62	-0.00535182	2163.69
1021.87	1.702					0.995306	11.75	0.952008	11.72	0.993415	11.72		0.000754108	2162.93	0.083487	2162.93	0.286905	2162.87	-0.0147151	2162.93
1022.53	1.7016					0.991382	11.755	0.944572	11.725	0.987633	11.725		0.000586432	2162.17	0.0787328	2162.17	0.293656	2162.11	-0.0160502	2162.17
1023.2	1.7013					0.993247	11.76	0.938785	11.73	0.98525	11.73		0.000781781	2161.41	0.0822919	2161.41	0.290183	2161.35	-0.00936104	2161.41
1023.87	1.7007					1	11.765	0.932037	11.735	0.982311	11.735		0.000642071	2160.65	0.0814542	2160.65	0.289971	2160.59	0.00267415	2160.65
1024.53	1.7004					0.997171	11.77	0.917572	11.74	0.973697	11.74		0.000725701	2159.89	0.0787628	2159.89	0.290849	2159.83	-0.0106948	2159.89
1025.2	1.6995					0.99345	11.775	0.906782	11.745	0.966035	11.745		0.000586047	2159.13	0.0808782	2159.13	0.292105	2159.07	-0.00668318	2159.13
1025.87	1.6989					0.986648	11.78	0.896344	11.75	0.959989	11.75		0.000809169	2158.38	0.0816201	2158.38	0.288253	2158.31	-0.0120277	2158.38
1026.53	1.6985					0.982221	11.785	0.879626	11.755	0.947957	11.755		0.000418467	2157.62	0.0822244	2157.62	0.292336	2157.55	-0.00400858	2157.62
1027.2	1.6982					0.974471	11.79	0.85999	11.76	0.932752	11.76		0.000781011	2156.86	0.0796031	2156.86	0.29093	2156.79	-0.00267195	2156.86
1027.87	1.6976					0.967078	11.795	0.849202	11.765	0.92327	11.765		0.000920321	2156.1	0.0823346	2156.1	0.290176	2156.03	-0.00400727	2156.1
1028.53	1.6973					0.960511	11.8	0.833657	11.77	0.914686	11.77		0.000780754	2155.34	0.0816351	2155.34	0.293224	2155.27	0.00133554	2155.34
1029.2	1.6967					0.960162	11.805	0.811527	11.775	0.900187	11.775		0.000669108	2154.58	0.0825819	2154.58	0.290351	2154.51	-0.00267064	2154.58
1029.87	1.6964					0.962124	11.81	0.796195	11.78	0.882343	11.78		0.00111499	2153.82	0.0813339	2153.82	0.292802	2153.75	-0.0120159	2153.82
1030.53	1.6958					0.961176	11.815	0.782337	11.785	0.870023	11.785		0.000641017	2153.06	0.081732	2153.06	0.297802	2152.99	-0.0120139	2153.06
1031.2	1.6954					0.961427	11.82	0.761472	11.79	0.854657	11.79		0.000557315	2152.3	0.0818556	2152.3	0.292163	2152.23	-0.0160159	2152.3
1031.87	1.6948					0.969485	11.825	0.736737	11.795	0.834747	11.795		0.000780113	2151.54	0.0791003	2151.54	0.293906	2151.47	0.00266888	2151.54
1032.53	1.6945					0.973158	11.83	0.716035	11.8	0.817094	11.8		0.00097498	2150.78	0.0810064	2150.78	0.294074	2150.71	0.00266844	2150.78
1033.2	1.6939					0.984159	11.835	0.698226	11.805	0.79822	11.805		0.000752005	2150.02	0.0803763	2150.02	0.292236	2149.95	-0.001334	2150.02
1033.87	1.6936					0.984848	11.84	0.674207	11.81	0.779603	11.81		0.000724033	2149.26	0.0776912	2149.26	0.290777	2149.19	-0.0106702	2149.26
1034.53	1.693					0.980462	11.845	0.654459	11.815	0.762297	11.815		0.000612543	2148.49	0.0788429	2148.49	0.29279	2148.43	-0.00266713	2148.49
1035.2	1.6927					0.98411	11.85	0.637945	11.82	0.748433	11.82		0.000528927	2147.73	0.0815694	2147.73	0.299086	2147.67	-0.00933341	2147.73
1035.87	1.6917					0.982116	11.855	0.616217	11.825	0.725399	11.825		0.000695842	2146.97	0.0788854	2146.97	0.292369	2146.91	-0.0146644	2146.97
1036.53	1.6911					0.977528	11.86	0.592487	11.83	0.705405	11.83		0.00064007	2146.21	0.081885	2146.21	0.289881	2146.15	-0.00799742	2146.21
1037.2	1.6908					0.979327	11.865	0.570635	11.835	0.688219	11.835		0.000639965	2145.45	0.0807079	2145.45	0.295579	2145.39	-0.00666342	2145.45
1037.87	1.6902					0.974536	11.87	0.550549	11.84	0.670847	11.84		0.0005564	2144.69	0.083706	2144.69	0.289569	2144.63	0	2144.69
1038.53	1.6899					0.965505	11.875	0.528869	11.845	0.651308	11.845		0.00066757	2143.93	0.0797915	2143.93	0.296348	2143.86	-0.0133225	2143.93
1039.2	1.6896					0.959027	11.88	0.509139	11.85	0.634068	11.85		0.00063965	2143.17	0.08231	2143.17	0.298465	2143.1	-0.0106562	2143.17
1039.87	1.6889					0.954585	11.885	0.490742	11.855	0.616379	11.855		0.000639544	2142.4	0.0812019	2142.4	0.298038	2142.34	-0.00932265	2142.4
1040.53	1.6883					0.954933	11.89	0.469393	11.86	0.594057	11.86		0.000639439	2141.64	0.0813939	2141.64	0.303566	2141.58	0.00399477	2141.64
1041.2	1.688					0.958176	11.895	0.454046	11.865	0.578068	11.865		0.000806117	2140.88	0.0806283	2140.88	0.300431	2140.82	-0.00665685	2140.88
1041.87	1.6874					0.950629	11.9	0.43922	11.87	0.560523	11.87		0.000639228	2140.12	0.0773329	2140.12	0.302492	2140.06	-0.00532459	2140.12
1042.53	1.6868					0.939668	11.905	0.42465	11.875	0.537602	11.875		0.000750275	2139.36	0.079166	2139.36	0.298058	2139.29	-0.0133093	2139.36
1043.2	1.6865					0.938606	11.91	0.409799	11.88	0.516854	11.88		0.000583452	2138.59	0.0783328	2138.59	0.295899	2138.53	-0.00399214	2138.59
1043.87	1.6858					0.938347	11.915	0.40018	11.885	0.506067	11.885		0.000527798	2137.83	0.0770898	2137.83	0.301964	2137.77	-0.00665246	2137.83
1044.53	1.6855					0.933807	11.92	0.389252	11.89	0.499315	11.89		0.000861003	2137.07	0.0806301	2137.07	0.298127	2137.01	-0.014633	2137.07
1045.2	1.6849					0.92484	11.925	0.373986	11.895	0.479746	11.895		0.000694243	2136.31	0.0765862	2136.31	0.294021	2136.24	-0.00532025	2136.31
1045.87	1.6843					0.916174	11.93	0.363184	11.9	0.468833	11.9		0.00108284	2135.54	0.080877	2135.54	0.296731	2135.48	-0.00265968	2135.54
1046.53	1.6837					0.915615	11.935	0.353158	11.905	0.457268	11.905		0.000860579	2134.78	0.0782	2134.78	0.292952	2134.72	-0.00531846	2134.78
1047.2	1.683					0.917682	11.94	0.341756	11.91	0.446409	11.91		0.000860435	2134.02	0.0798262	2134.02	0.294417	2133.95	-0.00930581	2134.02
1047.87	1.6827					0.908659	11.945	0.329807	11.915	0.435263	11.915		0.000888048	2133.25	0.0789936	2133.25	0.296693	2133.19	-0.00265837	2133.25
1048.53	1.6821					0.899279	11.95	0.319923	11.92	0.4306	11.92		0.000804658	2132.49	0.0789123	2132.49	0.29967	2132.43	-0.00398689	2132.49
1049.2	1.6818					0.902092	11.955	0.311403	11.925	0.420693	11.925		0.000915492	2131.73	0.080947	2131.73	0.302756	2131.66	-0.00132875	2131.73
1049.87	1.6812					0.898842	11.96	0.300901	11.93	0.409924	11.93		0.000859867	2130.96	0.0790228	2130.96	0.300545	2130.9	0	2130.96
1050.53	1.6806					0.893142	11.965	0.292073	11.935	0.401244	11.935		0.000831994	2130.2	0.081466	2130.2	0.303197	2130.14	-0.00664155	2130.2
1051.2	1.6803					0.893223	11.97	0.284878	11.94	0.395581	11.94		0.000831858	2129.43	0.0800202	2129.43	0.304712	2129.37	-0.00132809	2129.43
1051.87	1.6796					0.89512	11.975	0.275597	11.945	0.387853	11.945		0.00133075	2128.67	0.0787793	2128.67	0.298129	2128.61	-0.010623	2128.67
1052.53	1.679					0.89658	11.98	0.265577	11.95	0.379299	11.95		0.000554389	2127.91	0.0806076	2127.91	0.302723	2127.84	-0.0026553	2127.91
1053.2	1.6787					0.89718	11.985	0.259928	11.955	0.371744	11.955		0.000942308	2127.14	0.0797761	2127.14	0.298678	2127.08	-0.0119469	2127.14
1053.87	1.6781					0.892348	11.99	0.254804	11.96	0.363645	11.96		0.00102528	2126.38	0.0799675	2126.38	0.302245	2126.31	-0.00796329	2126.38
1054.53	1.6775					0.894156	11.995	0.249225	11.965	0.356689	11.965		0.000664938	2125.61	0.0761372	2125.61	0.30225	2125.55	-0.00265399	2125.61
1055.2	1.6772					0.899044	12	0.244344	11.97	0.348153	11.97		0.000997246	2124.85	0.0798049	2124.85	0.30085	2124.79	-0.0053071	2124.85
1055.87	1.6765					0.899782	12.005	0.240393	11.975	0.343777	11.975		0.0008309	2124.08	0.0786334	2124.08	0.308299	2124.02	-0.00530625	2124.08
1056.53	1.6756					0.899498	12.01	0.238503	11.98	0.344112	11.98		0.000996916	2123.32	0.0820949	2123.32	0.30086	2123.26	-0.00928438	2123.32
1057.07	1.675					0.900114	12.015	0.237156	11.985	0.340437	11.985		0.000802938	2122.55	0.0801059	2122.55	0.30507	2122.49	-0.0132612	2122.55
1057.73	1.6747					0.896142	12.02	0.236404	11.99	0.335007	11.99		0.00074744	2121.79	0.0779134	2121.79	0.303618	2121.73	-0.00928134	2121.79
1058.4	1.6741					0.898071	12.025	0.234275	11.995	0.331158	11.995		0.000774996	2121.02	0.0819182	2121.02	0.30152	2120.96	-0.00662844	2121.02
1059.07	1.6734					0.899296	12.03	0.230329	12	0.325208	12		0.000857893	2120.26	0.0797259	2120.26	0.30271	2120.19	-0.00795282	2120.26
1059.73	1.6731					0.900252	12.035	0.228249	12.005	0.320114	12.005		0.000857749	2119.49	0.0806658	2119.49	0.3039	2119.43	-0.0119273	2119.49
1060.4	1.6725					0.896782	12.04	0.228073	12.01	0.315738	12.01		0.000940597	2118.73	0.0789511	2118.73	0.308913	2118.66	-0.00132503	2118.73
1061.07	1.6719					0.891359	12.045	0.226326	12.015	0.310812	12.015		0.00102343	2117.96	0.0807754	2117.96	0.305469	2117.9	-0.0132481	2117.96
1061.73	1.6716					0.884427	12.05	0.225968	12.02	0.307172	12.02		0.00102326	2117.2	0.082531	2117.2	0.30585	2117.13	-0.00794758	2117.2
1062.4	1.671					0.886122	12.055	0.22375	12.025	0.306376	12.025		0.000912484	2116.43	0.0793202	2116.43	0.311562	2116.37	0	2116.43
1063.07	1.6703					0.887111	12.06	0.221127	12.03	0.305622	12.03		0.000801749	2115.66	0.0815517	2115.66	0.302088	2115.6	-0.00926913	2115.66
1063.73	1.6697					0.890475	12.065	0.220349	12.035	0.30522	12.035		0.000580481	2114.9	0.0807221	2114.9	0.304837	2114.83	-0.0119155	2114.9
1064.4	1.6694					0.892875	12.07	0.219131	12.04	0.305999	12.04		0.00099495	2114.13	0.0798249	2114.13	0.306671	2114.07	-0.00529489	2114.13
1065.07	1.6688					0.892542	12.075	0.21659	12.045	0.308441	12.045		0.000856614	2113.36	0.0829389	2113.36	0.301992	2113.3	-0.00529403	2113.36
1065.73	1.6679					0.894545	12.08	0.212487	12.05	0.312374	12.05		0.000607822	2112.6	0.083809	2112.6	0.304633	2112.53	-0.00529314	2112.6
1066.4	1.6672					0.895347	12.085	0.211102	12.055	0.31484	12.055		0.00099445	2111.83	0.0817564	2111.83	0.307326	2111.77	-0.00132307	2111.83
1067.07	1.6669					0.89221	12.09	0.211046	12.06	0.315559	12.06		0.00107715	2111.06	0.0860916	2111.06	0.309159	2111	0	2111.06
1067.73	1.6663					0.889405	12.095	0.210362	12.065	0.31666	12.065		0.000911281	2110.3	0.0817293	2110.3	0.310451	2110.23	0	2110.3
1068.4	1.6657					0.886195	12.1	0.207849	12.07	0.316193	12.07		0.000855911	2109.53	0.0784554	2109.53	0.306207	2109.47	0.00264483	2109.53
1069.07	1.6651					0.885125	12.105	0.206725	12.075	0.317875	12.075		0.000938589	2108.76	0.0812949	2108.76	0.302391	2108.7	0.00396659	2108.76
1069.73	1.6644					0.887395	12.11	0.206645	12.08	0.316911	12.08		0.000966032	2107.99	0.08522	2107.99	0.308578	2107.93	0.00264395	2107.99
1070.4	1.6638					0.889154	12.115	0.206332	12.085	0.312374	12.085		0.000800296	2107.23	0.0814719	2107.23	0.30541	2107.16	-0.00925232	2107.23
1071.07	1.6635					0.891367	12.12	0.206151	12.09	0.312506	12.09		0.000800164	2106.46	0.0848525	2106.46	0.307993	2106.4	0.00264308	2106.46
1071.73	1.6629					0.893069	12.125	0.206306	12.095	0.316774	12.095		0.000800032	2105.69	0.0823951	2105.69	0.309394	2105.63	0.00660661	2105.69
1072.4	1.6623					0.896328	12.13	0.205727	12.1	0.319234	12.1		0.00115848	2104.92	0.0815671	2104.92	0.307192	2104.86	0.00132111	2104.92
1073.07	1.6617					0.894261	12.135	0.204828	12.105	0.322455	12.105		0.000854928	2104.16	0.0840642	2104.16	0.314663	2104.09	-0.0092462	2104.16
1073.73	1.661					0.885522	12.14	0.205608	12.11	0.32531	12.11		0.000909934	2103.39	0.0848644	2103.39	0.313	2103.32	0	2103.39
1074.4	1.6607					0.882676	12.145	0.206144	12.115	0.326567	12.115		0.00110277	2102.62	0.0809843	2102.62	0.307257	2102.56	-0.00264091	2102.62
1075.07	1.6598					0.883017	12.15	0.206835	12.12	0.325669	12.12		0.00104746	2101.85	0.0815813	2101.85	0.309621	2101.79	-0.00264047	2101.85
1075.73	1.6592					0.89234	12.155	0.207329	12.125	0.32364	12.125		0.00126776	2101.08	0.0850257	2101.08	0.31059	2101.02	-0.00660007	2101.08
1076.4	1.6586					0.893183	12.16	0.207409	12.13	0.321616	12.13		0.00110222	2100.31	0.0814865	2100.31	0.309788	2100.25	0.0013198	2100.31
1077.07	1.6579					0.893499	12.165	0.206425	12.135	0.317965	12.135		0.00101939	2099.54	0.0843199	2099.54	0.311077	2099.48	0.00395874	2099.54
1077.73	1.6573					0.897228	12.17	0.207135	12.14	0.318276	12.14		0.000936581	2098.78	0.0854581	2098.78	0.309578	2098.71	0.00659683	2098.78
1078.4	1.6567					0.900812	12.175	0.205531	12.145	0.317618	12.145		0.000881338	2098.01	0.0834113	2098.01	0.310922	2097.94	-0.00263829	2098.01
1079.07	1.6561					0.900528	12.18	0.205599	12.15	0.31936	12.15		0.000881194	2097.24	0.08001	2097.24	0.316931	2097.17	-0.00395678	2097.24
1079.73	1.6558					0.892713	12.185	0.206978	12.155	0.321916	12.155		0.000908578	2096.47	0.0855512	2096.47	0.310229	2096.4	-0.0118684	2096.47
1080.4	1.6551					0.895485	12.19	0.206582	12.16	0.323694	12.16		0.00096349	2095.7	0.0856726	2095.7	0.311303	2095.63	0.00791094	2095.7
1081.07	1.6545					0.900317	12.195	0.205718	12.165	0.323023	12.165		0.00115599	2094.93	0.0829498	2094.93	0.314201	2094.86	0	2094.93
1081.73	1.6539					0.900349	12.2	0.20758	12.17	0.327435	12.17		0.000880609	2094.16	0.0826655	2094.16	0.308575	2094.1	-0.00922639	2094.16
1082.4	1.6533					0.893256	12.205	0.209433	12.175	0.33211	12.175		0.000687864	2093.39	0.0861718	2093.39	0.31383	2093.33	0.00527135	2093.39
1083.07	1.6527					0.890556	12.21	0.210126	12.18	0.335917	12.18		0.00101787	2092.62	0.084804	2092.62	0.317153	2092.56	0.00263524	2092.62
1083.73	1.6517					0.892883	12.215	0.210503	12.185	0.33894	12.185		0.00112773	2091.85	0.0824891	2091.85	0.313618	2091.79	-0.0105392	2091.85
1084.4	1.6511					0.894837	12.22	0.210636	12.19	0.342801	12.19		0.000962533	2091.08	0.0836256	2091.08	0.310889	2091.02	0.00526875	2091.08
1085.07	1.6505					0.887476	12.225	0.2101	12.195	0.34531	12.195		0.000852386	2090.31	0.0842882	2090.31	0.31148	2090.24	0.00263394	2090.31
1085.73	1.6499					0.883836	12.23	0.209997	12.2	0.344992	12.2		0.00123714	2089.54	0.0825835	2089.54	0.311374	2089.47	-0.00131675	2089.54
1086.4	1.6493					0.880552	12.235	0.209018	12.205	0.342688	12.205		0.000989544	2088.77	0.0822994	2088.77	0.314161	2088.7	0.00921576	2088.77
1087.07	1.6486					0.876264	12.24	0.2094	12.21	0.340814	12.21		0.00115427	2088	0.0849903	2088	0.313359	2087.93	-0.00526526	2088
1087.73	1.648					0.868408	12.245	0.209381	12.215	0.339276	12.215		0.00107165	2087.23	0.085382	2087.23	0.314165	2087.16	-0.0013161	2087.23
1088.4	1.6471					0.869	12.25	0.210102	12.22	0.340197	12.22		0.000961584	2086.45	0.084016	2086.45	0.316145	2086.39	0.00921117	2086.45
1089.07	1.6468					0.868189	12.255	0.208126	12.225	0.335163	12.225		0.00112624	2085.68	0.0875838	2085.68	0.313472	2085.62	-0.00263133	2085.68
1089.73	1.6458					0.864136	12.26	0.207793	12.23	0.331925	12.23		0.000933802	2084.91	0.0831099	2084.91	0.311869	2084.85	-0.00263089	2084.91
1090.4	1.6452					0.863795	12.265	0.207873	12.235	0.330087	12.235		0.00126317	2084.14	0.0872847	2084.14	0.318931	2084.08	-0.00394569	2084.14
1091.07	1.6449					0.865157	12.27	0.206205	12.24	0.324544	12.24		0.00112568	2083.37	0.0846359	2083.37	0.316739	2083.31	0.0105201	2083.37
1091.73	1.6437					0.868635	12.275	0.205116	12.245	0.319611	12.245		0.00104314	2082.6	0.0860403	2082.6	0.317703	2082.53	-0.0013148	2082.6
1092.4	1.6431					0.874196	12.28	0.204442	12.25	0.319258	12.25		0.000905731	2081.83	0.0873764	2081.83	0.314229	2081.76	0.00394374	2081.83
1093.07	1.6424					0.874513	12.285	0.20169	12.255	0.317893	12.255		0.000878143	2081.05	0.0827711	2081.05	0.314711	2080.99	-0.00131436	2081.05
1093.73	1.6418					0.882044	12.29	0.199999	12.26	0.315535	12.26		0.0010975	2080.28	0.083635	2080.28	0.313965	2080.22	0.00262829	2080.28
1094.4	1.6412					0.883114	12.295	0.199809	12.265	0.312865	12.265		0.00131677	2079.51	0.0861184	2079.51	0.319203	2079.45	-0.00262785	2079.51
1095.07	1.6406					0.881095	12.3	0.198109	12.27	0.309926	12.27		0.000905138	2078.74	0.0843497	2078.74	0.317653	2078.67	-0.00262742	2078.74
1095.73	1.6396					0.887281	12.305	0.196221	12.275	0.307244	12.275		0.00106953	2077.96	0.0850779	2077.96	0.313435	2077.9	-0.00656744	2077.96
1096.4	1.6393					0.893069	12.31	0.19312	12.28	0.301958	12.28		0.000959678	2077.19	0.0859408	2077.19	0.314345	2077.13	-0.00262655	2077.19
1096.93	1.6384					0.896523	12.315	0.191033	12.285	0.298594	12.285		0.00109659	2076.42	0.0878826	2076.42	0.317604	2076.36	-0.00393918	2076.42
1097.6	1.6378					0.900755	12.32	0.190115	12.29	0.298965	12.29		0.00117864	2075.65	0.0863844	2075.65	0.319472	2075.58	-0.00525138	2075.65
1098.27	1.6372					0.903195	12.325	0.190094	12.295	0.297983	12.295		0.00109623	2074.87	0.0834709	2074.87	0.322675	2074.81	0.00525049	2074.87
1098.93	1.6365					0.899976	12.33	0.189487	12.3	0.29754	12.3		0.00090424	2074.1	0.0872322	2074.1	0.315737	2074.04	-0.00656205	2074.1
1099.6	1.6356					0.904824	12.335	0.188143	12.305	0.294745	12.305		0.00115066	2073.33	0.086072	2073.33	0.319208	2073.26	-0.00131219	2073.33
1100.27	1.6347					0.901606	12.34	0.187176	12.31	0.29259	12.31		0.000684802	2072.55	0.088012	2072.55	0.321502	2072.49	0	2072.55
1100.93	1.6341					0.903244	12.345	0.187422	12.315	0.289944	12.315		0.00123244	2071.78	0.0875259	2071.78	0.323316	2071.72	-0.00262351	2071.78
1101.6	1.6334					0.904646	12.35	0.186213	12.32	0.288178	12.32		0.000958407	2071.01	0.0868376	2071.01	0.318569	2070.94	-0.00131154	2071.01
1102.27	1.6325					0.903017	12.355	0.185286	12.325	0.285831	12.325		0.00098563	2070.23	0.0866212	2070.23	0.317343	2070.17	0.00262264	2070.23
1102.93	1.6319					0.903454	12.36	0.184405	12.33	0.284802	12.33		0.00112233	2069.46	0.0870784	2069.46	0.316437	2069.4	-0.00262221	2069.46
1103.6	1.6313					0.904143	12.365	0.18429	12.335	0.284042	12.335		0.000738976	2068.69	0.0875353	2068.69	0.32065	2068.62	-0.00393267	2068.69
1104.27	1.6303					0.898582	12.37	0.18188	12.34	0.276445	12.34		0.00114933	2067.91	0.0885306	2067.91	0.323528	2067.85	0.00393202	2067.91
1104.93	1.6297					0.894756	12.375	0.180177	12.345	0.272674	12.345		0.000902893	2067.14	0.0867659	2067.14	0.325873	2067.07	0	2067.14
1105.6	1.6291					0.895047	12.38	0.179217	12.35	0.268873	12.35		0.00120366	2066.36	0.0868188	2066.36	0.326192	2066.3	0.00131024	2066.36
1106.27	1.6282					0.897042	12.385	0.178271	12.355	0.264922	12.355		0.00131287	2065.59	0.086468	2065.59	0.323954	2065.53	-0.00262004	2065.59
1106.93	1.6272					0.895899	12.39	0.17688	12.36	0.261456	12.36		0.00120326	2064.81	0.0855792	2064.81	0.318521	2064.75	0.00654902	2064.81
1107.6	1.6266					0.890499	12.395	0.175318	12.365	0.257691	12.365		0.00109369	2064.04	0.0844214	2064.04	0.31703	2063.98	0.00261918	2064.04
1108.27	1.626					0.887451	12.4	0.174322	12.37	0.254075	12.37		0.0012302	2063.27	0.0872995	2063.27	0.325923	2063.2	0.00654687	2063.27
1108.93	1.6251					0.890045	12.405	0.173062	12.375	0.24834	12.375		0.00125733	2062.49	0.0864109	2062.49	0.321824	2062.43	0.00130915	2062.49
1109.6	1.6245					0.893807	12.41	0.171596	12.38	0.244042	12.38		0.000792534	2061.72	0.0866654	2061.72	0.321185	2061.65	0.00130894	2061.72
1110.27	1.6238					0.890467	12.415	0.169139	12.385	0.239331	12.385		0.00125691	2060.94	0.0882644	2060.94	0.323047	2060.88	0.00785234	2060.94
1110.93	1.6232					0.89088	12.42	0.167863	12.39	0.233668	12.39		0.000983512	2060.16	0.086704	2060.16	0.324111	2060.1	-0.00654253	2060.16
1111.6	1.6223					0.884581	12.425	0.167886	12.395	0.228389	12.395		0.00117455	2059.39	0.089512	2059.39	0.322994	2059.33	0.00392487	2059.39
1112.27	1.6217					0.876401	12.43	0.168273	12.4	0.227323	12.4		0.00106511	2058.61	0.0872128	2058.61	0.331664	2058.55	-0.00261614	2058.61
1112.93	1.6207					0.875883	12.435	0.167895	12.405	0.227024	12.405		0.00101033	2057.84	0.0888106	2057.84	0.321982	2057.77	0.00784715	2057.84
1113.6	1.6198					0.87384	12.44	0.167317	12.41	0.226898	12.41		0.00131048	2057.06	0.087587	2057.06	0.323045	2057	0.0104611	2057.06
1114.27	1.6189					0.876799	12.445	0.166741	12.415	0.224803	12.415		0.00125567	2056.29	0.0867665	2056.29	0.322248	2056.22	-0.00130742	2056.29
1114.93	1.6183					0.87795	12.45	0.166481	12.42	0.222043	12.42		0.00125546	2055.51	0.0860807	2055.51	0.320759	2055.45	-0.00784325	2055.51
1115.6	1.6176					0.871164	12.455	0.164912	12.425	0.220924	12.425		0.00155542	2054.73	0.0870736	2054.73	0.324639	2054.67	0	2054.73
1116.27	1.6167					0.868838	12.46	0.163668	12.43	0.22251	12.43		0.00128232	2053.96	0.0873277	2053.96	0.325116	2053.89	0.00392032	2053.96
1116.93	1.6161					0.872356	12.465	0.16223	12.435	0.224025	12.435		0.00111844	2053.18	0.0840246	2053.18	0.328623	2053.12	0.023518	2053.18
1117.6	1.6152					0.871943	12.47	0.161188	12.44	0.226509	12.44		0.00133645	2052.4	0.0861578	2052.4	0.32368	2052.34	0.00653169	2052.4
1118.27	1.6145					0.873929	12.475	0.16022	12.445	0.227054	12.445		0.00089991	2051.63	0.0858754	2051.63	0.323203	2051.56	-0.00130612	2051.63
1118.93	1.6136					0.875161	12.48	0.158902	12.45	0.22506	12.45		0.000872492	2050.85	0.0872026	2050.85	0.325964	2050.79	0.00261182	2050.85
1119.6	1.613					0.878047	12.485	0.158356	12.455	0.225725	12.455		0.00122674	2050.07	0.0844383	2050.07	0.325644	2050.01	0.00130569	2050.07
1120.27	1.6117					0.877237	12.49	0.158754	12.46	0.228425	12.46		0.00155362	2049.3	0.0855644	2049.3	0.323786	2049.23	0.0143602	2049.3
1120.93	1.6111					0.876385	12.495	0.16075	12.465	0.231238	12.465		0.00147161	2048.52	0.0870252	2048.52	0.33164	2048.46	0.00913683	2048.52
1121.6	1.6102					0.874042	12.5	0.162265	12.47	0.23204	12.47		0.00119888	2047.74	0.0858712	2047.74	0.330311	2047.68	0.00130504	2047.74
1122.27	1.6096					0.871513	12.505	0.164083	12.475	0.234057	12.475		0.00138939	2046.96	0.0846505	2046.96	0.32962	2046.9	0.00782896	2046.96
1122.93	1.6086					0.870646	12.51	0.165214	12.48	0.237649	12.48		0.00133468	2046.19	0.0841676	2046.19	0.334658	2046.12	0.0156553	2046.19
1123.6	1.608					0.870062	12.515	0.168603	12.485	0.241786	12.485		0.00144339	2045.41	0.0873026	2045.41	0.327443	2045.35	0.00652195	2045.41
1124.27	1.6071					0.86549	12.52	0.170877	12.49	0.245311	12.49		0.0011981	2044.63	0.0868862	2044.63	0.324099	2044.57	-0.00391253	2044.63
1124.93	1.6062					0.865563	12.525	0.174341	12.495	0.250346	12.495		0.00130679	2043.85	0.0886803	2043.85	0.325213	2043.79	0	2043.85
1125.6	1.6055					0.86176	12.53	0.177121	12.5	0.254638	12.5		0.00127936	2043.07	0.0872593	2043.07	0.324363	2043.01	0.0117337	2043.07
1126.27	1.6043					0.85928	12.535	0.17873	12.505	0.259941	12.505		0.00122471	2042.3	0.0852361	2042.3	0.327702	2042.23	0.00260706	2042.3
1126.93	1.6037					0.862522	12.54	0.181304	12.51	0.264527	12.51		0.00125172	2041.52	0.0867617	2041.52	0.32961	2041.45	0.00651656	2041.52
1127.6	1.6028					0.869032	12.545	0.183349	12.515	0.271692	12.515		0.00141475	2040.74	0.0856763	2040.74	0.324202	2040.68	0.0143341	2040.74
1128.27	1.6021					0.874367	12.55	0.183152	12.52	0.280941	12.52		0.00111529	2039.96	0.0890753	2039.96	0.327327	2039.9	0.00781728	2039.96
1128.93	1.6012					0.876937	12.555	0.184719	12.525	0.286268	12.525		0.00165906	2039.18	0.0876553	2039.18	0.325314	2039.12	0.00781598	2039.18
1129.6	1.6003					0.876337	12.56	0.186951	12.53	0.298025	12.53		0.0011965	2038.4	0.0891795	2038.4	0.326902	2038.34	0.00390735	2038.4
1130.27	1.5997					0.87628	12.565	0.189616	12.535	0.305478	12.535		0.001441	2037.62	0.0854189	2037.62	0.328966	2037.56	0.0039067	2037.62
1130.93	1.5987					0.879458	12.57	0.191258	12.54	0.309584	12.54		0.00144077	2036.84	0.087478	2036.84	0.328699	2036.78	0.00911414	2036.84
1131.6	1.5978					0.879052	12.575	0.193136	12.545	0.316744	12.545		0.00127745	2036.07	0.0854574	2036.07	0.329544	2036	0.00650901	2036.07
1132.27	1.5972					0.873426	12.58	0.196047	12.55	0.325388	12.55		0.00149464	2035.29	0.0871146	2035.29	0.333194	2035.22	0.00260317	2035.29
1132.93	1.5959					0.871586	12.585	0.199755	12.555	0.330638	12.555		0.00146722	2034.51	0.0875013	2034.51	0.331022	2034.44	0.00780823	2034.51
1133.6	1.595					0.87371	12.59	0.202373	12.56	0.336193	12.56		0.00127682	2033.73	0.0864174	2033.73	0.331603	2033.66	0	2033.73
1134.27	1.5944					0.871667	12.595	0.205205	12.565	0.345621	12.565		0.00133092	2032.95	0.0872718	2032.95	0.33324	2032.88	0.00910656	2032.95
1134.93	1.5935					0.876766	12.6	0.208763	12.57	0.350512	12.57		0.00154796	2032.17	0.0875914	2032.17	0.331546	2032.1	0.00520289	2032.17
1135.6	1.5925					0.879279	12.605	0.211037	12.575	0.356258	12.575		0.00141194	2031.39	0.0863075	2031.39	0.336567	2031.32	0.00650255	2031.39
1136.27	1.5916					0.881833	12.61	0.21299	12.58	0.363699	12.58		0.00116737	2030.61	0.0899669	2030.61	0.334028	2030.54	-0.00260058	2030.61
1136.8	1.591					0.878623	12.615	0.214501	12.585	0.373672	12.585		0.00127576	2029.83	0.0878148	2029.83	0.333391	2029.76	0.0195011	2029.83
1137.47	1.5897					0.882133	12.62	0.217443	12.59	0.381669	12.59		0.00113984	2029.05	0.0917397	2029.05	0.331379	2028.98	0.0103989	2029.05
1138.13	1.5891					0.88403	12.625	0.220073	12.595	0.386476	12.595		0.00138387	2028.26	0.0905895	2028.26	0.329791	2028.2	-0.0116968	2028.26
1138.8	1.5882					0.880714	12.63	0.223551	12.6	0.395671	12.6		0.00130225	2027.48	0.0892396	2027.48	0.333277	2027.42	0.00779658	2027.48
1139.47	1.5873					0.877026	12.635	0.225148	12.605	0.400514	12.605		0.00138341	2026.7	0.0854877	2026.7	0.335123	2026.64	0.0142913	2026.7
1140.13	1.5863					0.872397	12.64	0.227963	12.61	0.407547	12.61		0.00160015	2025.92	0.0864743	2025.92	0.333694	2025.86	0.015588	2025.92
1140.8	1.5854					0.872761	12.645	0.229818	12.615	0.415515	12.615		0.0013016	2025.14	0.0870604	2025.14	0.333534	2025.08	0.00389635	2025.14
1141.47	1.5845					0.871813	12.65	0.231291	12.62	0.419729	12.62		0.00173518	2024.36	0.0898474	2024.36	0.33163	2024.3	0.00259713	2024.36
1142.13	1.5835					0.866868	12.655	0.23183	12.625	0.423267	12.625		0.00132828	2023.58	0.0874317	2023.58	0.342662	2023.51	0.00779009	2023.58
1142.8	1.5829					0.864679	12.66	0.233074	12.63	0.430384	12.63		0.00146358	2022.8	0.0895508	2022.8	0.335267	2022.73	-0.00519254	2022.8
1143.47	1.582					0.867062	12.665	0.233195	12.635	0.43327	12.635		0.000948451	2022.01	0.0879359	2022.01	0.339381	2021.95	0.00519169	2022.01
1144.13	1.5811					0.866406	12.67	0.232928	12.64	0.435137	12.64		0.0013818	2021.23	0.0871215	2021.23	0.332465	2021.17	0.00778623	2021.23
1144.8	1.5798					0.865498	12.675	0.233612	12.645	0.438771	12.645		0.00170665	2020.45	0.0877735	2020.45	0.337633	2020.39	0.0103799	2020.45
1145.47	1.5789					0.874513	12.68	0.233875	12.65	0.444069	12.65		0.00151677	2019.67	0.0864261	2019.67	0.333305	2019.61	0.00518909	2019.67
1146.13	1.578					0.887848	12.685	0.235182	12.655	0.446176	12.655		0.00176024	2018.89	0.0869447	2018.89	0.333988	2018.82	0.00518824	2018.89
1146.8	1.577					0.893434	12.69	0.234064	12.66	0.447211	12.66		0.00157042	2018.1	0.0843324	2018.1	0.338837	2018.04	0.00518739	2018.1
1147.47	1.5761					0.895526	12.695	0.233732	12.665	0.447385	12.665		0.0014348	2017.32	0.08625	2017.32	0.336619	2017.26	0.0129663	2017.32
1148.13	1.5752					0.897244	12.7	0.233516	12.67	0.444661	12.67		0.0017323	2016.54	0.0905641	2016.54	0.336879	2016.48	0.0090749	2016.54
1148.8	1.5742					0.895291	12.705	0.233224	12.675	0.442596	12.675		0.00156964	2015.76	0.0884185	2015.76	0.337666	2015.69	0.00907336	2015.76
1149.47	1.5733					0.896669	12.71	0.233034	12.68	0.44001	12.68		0.00127173	2014.97	0.0876049	2014.97	0.338295	2014.91	0.00518394	2014.97
1150.13	1.5721					0.896393	12.715	0.232263	12.685	0.437101	12.685		0.00165027	2014.19	0.0893209	2014.19	0.335656	2014.13	0.0142534	2014.19
1150.8	1.5711					0.896166	12.72	0.231441	12.69	0.432683	12.69		0.00137951	2013.41	0.0842484	2013.41	0.341187	2013.34	0.00518219	2013.41
1151.47	1.5702					0.895477	12.725	0.23057	12.695	0.427236	12.695		0.00135223	2012.62	0.0891581	2012.62	0.339865	2012.56	0.00777203	2012.62
1152.13	1.5693					0.896555	12.73	0.228895	12.7	0.418891	12.7		0.00162242	2011.84	0.0862162	2011.84	0.340861	2011.78	0.0116561	2011.84
1152.8	1.5683					0.891521	12.735	0.228413	12.705	0.414551	12.705		0.00173029	2011.06	0.0875986	2011.06	0.340541	2010.99	0.00906435	2011.06
1153.47	1.5674					0.891391	12.74	0.228228	12.71	0.411444	12.71		0.00186515	2010.27	0.0909758	2010.27	0.342485	2010.21	0.0220097	2010.27
1154.13	1.5668					0.893945	12.745	0.226364	12.715	0.406739	12.715		0.00156755	2009.49	0.0900298	2009.49	0.341218	2009.43	0.00906131	2009.49
1154.8	1.5659					0.886227	12.75	0.224202	12.72	0.398161	12.72		0.00151325	2008.71	0.0860259	2008.71	0.336741	2008.64	0.0220024	2008.71
1155.47	1.5643					0.881006	12.755	0.221213	12.725	0.394923	12.725		0.00172914	2007.92	0.088604	2007.92	0.340315	2007.86	0.0142345	2007.92
1156.13	1.5637					0.878266	12.76	0.218595	12.73	0.390894	12.73		0.00172885	2007.14	0.0879247	2007.14	0.340521	2007.07	0.0142321	2007.14
1156.8	1.5625					0.873483	12.765	0.217503	12.735	0.381322	12.735		0.00167455	2006.35	0.0905015	2006.35	0.340256	2006.29	0.0142298	2006.35
1157.47	1.5615					0.868862	12.77	0.214763	12.74	0.377329	12.74		0.00159325	2005.57	0.0900215	2005.57	0.339568	2005.51	0.0219878	2005.57
1158.13	1.5606					0.86035	12.775	0.211487	12.745	0.369775	12.745		0.00143099	2004.79	0.0888108	2004.79	0.350555	2004.72	0.0193978	2004.79
1158.8	1.5597					0.854707	12.78	0.209613	12.75	0.3614	12.75		0.00178169	2004	0.0894601	2004	0.346606	2003.94	0.0181016	2004
1159.47	1.5584					0.857229	12.785	0.207097	12.755	0.356198	12.755		0.00159246	2003.22	0.0899764	2003.22	0.34271	2003.15	0.010342	2003.22
1160.13	1.5575					0.858591	12.79	0.20372	12.76	0.351793	12.76		0.00161918	2002.43	0.0883682	2002.43	0.339026	2002.37	0.0129254	2002.43
1160.8	1.5562					0.862239	12.795	0.201205	12.765	0.348979	12.765		0.00180778	2001.65	0.0881544	2001.65	0.344855	2001.58	0.00904629	2001.65
1161.47	1.5553					0.862903	12.8	0.198472	12.77	0.344418	12.77		0.00137585	2000.86	0.0920555	2000.86	0.341068	2000.8	0.0155053	2000.86
1162.13	1.5544					0.863438	12.805	0.196577	12.775	0.337462	12.775		0.00169929	2000.08	0.0886559	2000.08	0.345004	2000.01	0.011627	2000.08
1162.8	1.5531					0.861258	12.81	0.194923	12.78	0.332421	12.78		0.00196869	1999.29	0.0913614	1999.29	0.345629	1999.23	0.0206669	1999.29
1163.47	1.5522					0.855591	12.815	0.190522	12.785	0.323945	12.785		0.00148302	1998.5	0.0890907	1998.5	0.343261	1998.44	0.019372	1998.5
1164.13	1.5513					0.858226	12.82	0.187051	12.79	0.313667	12.79		0.0017254	1997.72	0.0902034	1997.72	0.341157	1997.65	0.0129125	1997.72
1164.8	1.5504					0.86519	12.825	0.186028	12.795	0.306316	12.795		0.00167121	1996.93	0.0896579	1996.93	0.344827	1996.87	0.0232387	1996.93
1165.47	1.5491					0.866543	12.83	0.185009	12.8	0.299522	12.8		0.00150923	1996.15	0.0878528	1996.15	0.344403	1996.08	0.0193623	1996.15
1166.13	1.5479					0.864963	12.835	0.182222	12.805	0.289148	12.805		0.00161676	1995.36	0.0918821	1995.36	0.348438	1995.3	0.0167779	1995.36
1166.8	1.5469					0.871635	12.84	0.180988	12.81	0.282282	12.81		0.00150873	1994.57	0.0899446	1994.57	0.343185	1994.51	0.0219367	1994.57
1167.47	1.546					0.877917	12.845	0.178714	12.815	0.275769	12.815		0.00199334	1993.79	0.0901947	1993.79	0.344126	1993.72	0.014192	1993.79
1168.13	1.5448					0.883584	12.85	0.177053	12.82	0.268029	12.82		0.00185834	1993	0.0926315	1993	0.35073	1992.94	0.0180595	1993
1168.8	1.5438					0.885554	12.855	0.17488	12.825	0.262031	12.825		0.00166954	1992.22	0.089171	1992.22	0.343906	1992.15	0.0283745	1992.22
1169.47	1.5429					0.887086	12.86	0.173423	12.83	0.255356	12.83		0.00156157	1991.43	0.0931305	1991.43	0.346628	1991.36	0.0154744	1991.43
1170.13	1.542					0.889616	12.865	0.17157	12.835	0.247083	12.835		0.00204586	1990.64	0.0940421	1990.64	0.346832	1990.58	0.0154718	1990.64
1170.8	1.5404					0.899433	12.87	0.169547	12.84	0.237763	12.84		0.00174945	1989.85	0.0921725	1989.85	0.343891	1989.79	0.0193366	1989.85
1171.47	1.5395					0.898501	12.875	0.168343	12.845	0.232369	12.845		0.00139933	1989.07	0.0899062	1989.07	0.343205	1989	0.0103111	1989.07
1172.13	1.5386					0.89735	12.88	0.1679	12.85	0.228969	12.85		0.00166815	1988.28	0.0924066	1988.28	0.344091	1988.22	0.0257735	1988.28
1172.8	1.5373					0.900739	12.885	0.166226	12.855	0.224396	12.855		0.00172168	1987.49	0.0929869	1987.49	0.345502	1987.43	0.0219038	1987.49
1173.47	1.5364					0.901533	12.89	0.16435	12.86	0.221768	12.86		0.00193656	1986.71	0.0909862	1986.71	0.347225	1986.64	0.0128825	1986.71
1174.13	1.5355					0.898866	12.895	0.162947	12.865	0.218925	12.865		0.00193624	1985.92	0.0913018	1985.92	0.351882	1985.85	0.0193205	1985.92
1174.8	1.5342					0.896766	12.9	0.161551	12.87	0.216955	12.87		0.00201658	1985.13	0.0917497	1985.13	0.348052	1985.07	0.0296198	1985.13
1175.47	1.5333					0.889689	12.905	0.160375	12.875	0.21635	12.875		0.00207001	1984.34	0.0923296	1984.34	0.349303	1984.28	0.0257521	1984.34
1176.13	1.5318					0.888181	12.91	0.158597	12.88	0.21653	12.88		0.00169337	1983.55	0.0907273	1983.55	0.345528	1983.49	0.0244604	1983.55
1176.67	1.5308					0.886405	12.915	0.157508	12.885	0.215674	12.885		0.00212307	1982.77	0.0948112	1982.77	0.348768	1982.7	0.0283179	1982.77
1177.33	1.5299					0.88249	12.92	0.155941	12.89	0.213471	12.89		0.00174654	1981.98	0.0912259	1981.98	0.353683	1981.91	0.00900871	1981.98
1178	1.5287					0.885279	12.925	0.154353	12.895	0.212597	12.895		0.00161193	1981.19	0.0947798	1981.19	0.352786	1981.12	0.0154409	1981.19
1178.67	1.5277					0.888205	12.93	0.154168	12.9	0.213675	12.9		0.00220259	1980.4	0.0915259	1980.4	0.356232	1980.34	0.0231576	1980.4
1179.33	1.5265					0.891918	12.935	0.155443	12.905	0.218871	12.905		0.00220223	1979.61	0.0926338	1979.61	0.351047	1979.55	0.0257264	1979.61
1180	1.5256					0.887403	12.94	0.155201	12.91	0.220289	12.91		0.00166482	1978.82	0.0923542	1978.82	0.349157	1978.76	0.0154332	1978.82
1180.67	1.524					0.888189	12.945	0.153684	12.915	0.221026	12.915		0.00179878	1978.03	0.0918765	1978.03	0.354329	1977.97	0.0128589	1978.03
1181.33	1.5231					0.889056	12.95	0.153129	12.92	0.22421	12.92		0.00179848	1977.24	0.0930498	1977.24	0.351029	1977.18	0.0218564	1977.24
1182	1.5218					0.884808	12.955	0.151845	12.925	0.229873	12.925		0.0022276	1976.46	0.0927703	1976.46	0.354577	1976.39	0.0115691	1976.46
1182.67	1.5209					0.87718	12.96	0.15188	12.93	0.229364	12.93		0.00206622	1975.67	0.093547	1975.67	0.352897	1975.6	0.0192787	1975.67
1183.33	1.5197					0.873686	12.965	0.152452	12.935	0.232028	12.935		0.00206588	1974.88	0.0889111	1974.88	0.355712	1974.81	0.0359809	1974.88
1184	1.5187					0.869243	12.97	0.153014	12.94	0.234782	12.94		0.00201189	1974.09	0.0948358	1974.09	0.355132	1974.02	0.0167026	1974.09
1184.67	1.5175					0.870727	12.975	0.153805	12.945	0.234105	12.945		0.00203837	1973.3	0.0928403	1973.3	0.352303	1973.23	0.0115614	1973.3
1185.33	1.5163					0.873118	12.98	0.155302	12.95	0.235057	12.95		0.00160897	1972.51	0.09487	1972.51	0.354542	1972.44	0.0256878	1972.51
1186	1.515					0.873337	12.985	0.155628	12.955	0.237727	12.955		0.00203769	1971.72	0.0940627	1971.72	0.353438	1971.65	0.0256835	1971.72
1186.67	1.5138					0.873426	12.99	0.157593	12.96	0.241037	12.96		0.00193012	1970.93	0.0925302	1970.93	0.353641	1970.86	0.0166915	1970.93
1187.33	1.5128					0.870897	12.995	0.159349	12.965	0.245742	12.965		0.00171538	1970.14	0.0919213	1970.14	0.357706	1970.07	0.0295262	1970.14
1188	1.5116					0.868189	13	0.160415	12.97	0.251124	12.97		0.00174189	1969.35	0.0934882	1969.35	0.356498	1969.28	0.0166859	1969.35
1188.67	1.5107					0.869016	13.005	0.162656	12.975	0.253668	12.975		0.00198275	1968.56	0.0922861	1968.56	0.358996	1968.49	0.028233	1968.56
1189.33	1.5094					0.869502	13.01	0.164869	12.98	0.259385	12.98		0.00225031	1967.76	0.0948413	1967.76	0.358259	1967.7	0.0295114	1967.76
1190	1.5079					0.871699	13.015	0.166961	12.985	0.265191	12.985		0.00214279	1966.97	0.093178	1966.97	0.356269	1966.91	0.0166776	1966.97
1190.67	1.507					0.875591	13.02	0.168254	12.99	0.268837	12.99		0.00203531	1966.18	0.0961272	1966.18	0.36132	1966.12	0.0205229	1966.18
1191.33	1.5057					0.880147	13.025	0.169141	12.995	0.275038	12.995		0.00214208	1965.39	0.095189	1965.39	0.355679	1965.33	0.0243668	1965.39
1192	1.5045					0.882376	13.03	0.170685	13	0.280079	13		0.00224881	1964.6	0.0976101	1964.6	0.351814	1964.54	0.030774	1964.6
1192.67	1.5032					0.890597	13.035	0.172676	13.005	0.283287	13.005		0.0020343	1963.81	0.0985817	1963.81	0.359733	1963.75	0.0307689	1963.81
1193.33	1.5023					0.896782	13.04	0.174812	13.01	0.290734	13.01		0.00216777	1963.02	0.0958656	1963.02	0.357899	1962.95	0.0256365	1963.02
1194	1.5008					0.900017	13.045	0.176559	13.015	0.297337	13.015		0.00222092	1962.23	0.0965739	1962.23	0.352577	1962.16	0.0307586	1962.23
1194.67	1.4995					0.899887	13.05	0.177653	13.02	0.301545	13.02		0.00195302	1961.43	0.0980058	1961.43	0.351945	1961.37	0.0345977	1961.43
1195.33	1.4983					0.899644	13.055	0.176948	13.025	0.306322	13.025		0.00213994	1960.64	0.095752	1960.64	0.356054	1960.58	0.0384355	1960.64
1196	1.4973					0.895899	13.06	0.177863	13.03	0.311943	13.03		0.00211283	1959.85	0.0975782	1959.85	0.360526	1959.79	0.0281813	1959.85
1196.67	1.4961					0.892315	13.065	0.179173	13.035	0.317205	13.035		0.00213923	1959.06	0.0956542	1959.06	0.356665	1958.99	0.0230536	1959.06
1197.33	1.4949					0.88737	13.07	0.180798	13.04	0.323951	13.04		0.00219233	1958.27	0.0971511	1958.27	0.363895	1958.2	0.0268913	1958.27
1198	1.4936					0.891229	13.075	0.18262	13.045	0.326723	13.045		0.00205832	1957.47	0.0981212	1957.47	0.356597	1957.41	0.0396901	1957.47
1198.67	1.4921					0.892218	13.08	0.18288	13.05	0.33202	13.05		0.00213815	1956.68	0.0958693	1956.68	0.360858	1956.62	0.0268824	1956.68
1199.33	1.4911					0.891967	13.085	0.183187	13.055	0.332966	13.055		0.00240502	1955.89	0.0972339	1955.89	0.363764	1955.82	0.0460764	1955.89
1200	1.4899					0.892153	13.09	0.184527	13.06	0.332643	13.06		0.00195042	1955.1	0.0986638	1955.1	0.357043	1955.03	0.0345515	1955.1
1200.67	1.4887					0.891278	13.095	0.18656	13.065	0.334469	13.065		0.00224393	1954.3	0.0946384	1954.3	0.361822	1954.24	0.0230305	1954.3
1201.33	1.4874					0.893661	13.1	0.187403	13.07	0.33733	13.07		0.00213673	1953.51	0.0962654	1953.51	0.366807	1953.45	0.0294229	1953.51
1202	1.4862					0.893994	13.105	0.18897	13.075	0.340563	13.075		0.00235001	1952.72	0.0973004	1952.72	0.364718	1952.65	0.028139	1952.72
1202.67	1.4846					0.892899	13.11	0.190473	13.08	0.346046	13.08		0.00245642	1951.92	0.098598	1951.92	0.362733	1951.86	0.0319708	1951.92
1203.33	1.4834					0.890921	13.115	0.192862	13.085	0.347309	13.085		0.00208226	1951.13	0.0952319	1951.13	0.358252	1951.07	0.0306868	1951.13
1204	1.4822					0.886016	13.12	0.193286	13.09	0.350972	13.09		0.00216199	1950.34	0.0984994	1950.34	0.358661	1950.27	0.0306817	1950.34
1204.67	1.4809					0.884744	13.125	0.190839	13.095	0.352409	13.095		0.00210826	1949.54	0.0980233	1949.54	0.359016	1949.48	0.0281202	1949.54
1205.33	1.4797					0.88874	13.13	0.189618	13.1	0.349434	13.1		0.00234805	1948.75	0.0984664	1948.75	0.36301	1948.68	0.0140578	1948.75
1206	1.4784					0.892445	13.135	0.188705	13.105	0.350775	13.105		0.00234765	1947.95	0.0958247	1947.95	0.366588	1947.89	0.0370552	1947.95
1206.67	1.4769					0.891464	13.14	0.189173	13.11	0.352643	13.11		0.00256065	1947.16	0.0994835	1947.16	0.362786	1947.1	0.0357714	1947.16
1207.33	1.4756					0.892542	13.145	0.189654	13.115	0.356192	13.115		0.00229353	1946.37	0.100385	1946.37	0.363089	1946.3	0.0383201	1946.37
1208	1.4744					0.895923	13.15	0.189698	13.12	0.357874	13.12		0.00186652	1945.57	0.0973512	1945.57	0.361106	1945.51	0.0255425	1945.57
1208.67	1.4732					0.897674	13.155	0.188583	13.125	0.359102	13.125		0.00231943	1944.78	0.0996304	1944.78	0.365045	1944.71	0.0306459	1944.78
1209.33	1.4719					0.900252	13.16	0.189438	13.13	0.359185	13.13		0.00253228	1943.98	0.0962694	1943.98	0.366385	1943.92	0.0472378	1943.98
1210	1.4707					0.899733	13.165	0.188752	13.135	0.359545	13.135		0.002292	1943.19	0.09704	1943.19	0.365182	1943.12	0.0331886	1943.19
1210.67	1.4694					0.901857	13.17	0.188108	13.14	0.357396	13.14		0.00229162	1942.39	0.100302	1942.39	0.365225	1942.33	0.0408405	1942.39
1211.33	1.4679					0.906219	13.175	0.188665	13.145	0.357671	13.145		0.00207809	1941.6	0.10094	1941.6	0.366202	1941.53	0.0331775	1941.6
1212	1.4667					0.903341	13.18	0.188581	13.15	0.357599	13.15		0.00258386	1940.8	0.0979745	1940.8	0.362457	1940.74	0.0204135	1940.8
1212.67	1.4654					0.902822	13.185	0.188096	13.155	0.355504	13.155		0.0023171	1940.01	0.0996617	1940.01	0.367895	1939.94	0.0267883	1940.01
1213.33	1.4642					0.895947	13.19	0.188974	13.16	0.353211	13.16		0.00234335	1939.21	0.0980072	1939.21	0.36078	1939.15	0.039538	1939.21
1214	1.4629					0.900601	13.195	0.189478	13.165	0.352026	13.165		0.00226308	1938.42	0.0980564	1938.42	0.363208	1938.35	0.0344305	1938.42
1214.67	1.4617					0.904987	13.2	0.189497	13.17	0.347387	13.17		0.00250228	1937.62	0.098564	1937.62	0.368022	1937.56	0.0407999	1937.62
1215.33	1.4601					0.905595	13.205	0.18819	13.175	0.343232	13.175		0.0023954	1936.82	0.0992677	1936.82	0.363294	1936.76	0.040793	1936.82
1216	1.4589					0.90767	13.21	0.187215	13.18	0.339042	13.18		0.00226195	1936.03	0.0989892	1936.03	0.368365	1935.96	0.0305896	1936.03
1216.53	1.4577					0.904541	13.215	0.187204	13.185	0.331188	13.185		0.0023946	1935.23	0.102769	1935.23	0.362343	1935.17	0.0433282	1935.23
1217.2	1.4564					0.902311	13.22	0.187218	13.19	0.326148	13.19		0.00223459	1934.44	0.0991524	1934.44	0.367723	1934.37	0.0305794	1934.44
1217.87	1.4552					0.90416	13.225	0.18659	13.195	0.321132	13.195		0.00207463	1933.64	0.0988742	1933.64	0.365279	1933.58	0.0203828	1933.64
1218.53	1.4536					0.900049	13.23	0.184613	13.2	0.312422	13.2		0.00236681	1932.84	0.099512	1932.84	0.368844	1932.78	0.0382114	1932.84
1219.2	1.4521					0.895347	13.235	0.182414	13.205	0.30968	13.205		0.00247277	1932.05	0.0976637	1932.05	0.361894	1931.98	0.0356581	1932.05
1219.87	1.4508					0.890953	13.24	0.181653	13.21	0.306154	13.21		0.00233943	1931.25	0.100394	1931.25	0.368669	1931.19	0.0420186	1931.25
1220.53	1.4496					0.888838	13.245	0.180964	13.215	0.29848	13.215		0.00260483	1930.45	0.100835	1930.45	0.364984	1930.39	0.0292807	1930.45
1221.2	1.4484					0.887516	13.25	0.180971	13.22	0.293985	13.22		0.00217919	1929.66	0.0996415	1929.66	0.370151	1929.59	0.0470958	1929.66
1221.87	1.4471					0.884565	13.255	0.181742	13.225	0.290866	13.225		0.00244454	1928.86	0.101324	1928.86	0.368898	1928.79	0.0407249	1928.86
1222.53	1.4459					0.883009	13.26	0.179899	13.23	0.286723	13.23		0.0023113	1928.06	0.0996083	1928.06	0.367439	1928	0.0305385	1928.06
1223.2	1.4443					0.878485	13.265	0.178824	13.235	0.283317	13.235		0.00254997	1927.26	0.101552	1927.26	0.371052	1927.2	0.0470722	1927.26
1223.87	1.4431					0.875048	13.27	0.178868	13.24	0.278403	13.24		0.00281512	1926.47	0.0978109	1926.47	0.365144	1926.4	0.0305283	1926.47
1224.53	1.4419					0.872275	13.275	0.179121	13.245	0.274961	13.245		0.00249601	1925.67	0.099689	1925.67	0.363997	1925.6	0.0394258	1925.67
1225.2	1.4406					0.871132	13.28	0.180187	13.25	0.277331	13.25		0.00244249	1924.87	0.102024	1924.87	0.370296	1924.81	0.049592	1924.87
1225.87	1.4391					0.869275	13.285	0.180194	13.255	0.277373	13.255		0.00241554	1924.07	0.102268	1924.07	0.367855	1924.01	0.0432267	1924.07
1226.53	1.4381					0.868173	13.29	0.180093	13.26	0.275984	13.26		0.00281324	1923.27	0.103426	1923.27	0.367845	1923.21	0.0381348	1923.27
1227.2	1.4363					0.866714	13.295	0.180063	13.265	0.273368	13.265		0.00249434	1922.48	0.0982513	1922.48	0.374504	1922.41	0.0559219	1922.48
1227.87	1.435					0.869502	13.3	0.179508	13.27	0.271106	13.27		0.00257352	1921.68	0.100911	1921.68	0.372839	1921.61	0.0432048	1921.68
1228.53	1.4338					0.871667	13.305	0.180163	13.275	0.269998	13.275		0.00259962	1920.88	0.0983489	1920.88	0.369263	1920.82	0.0431979	1920.88
1229.2	1.4326					0.869851	13.31	0.18032	13.28	0.268945	13.28		0.00270527	1920.08	0.102704	1920.08	0.370699	1920.02	0.0317578	1920.08
1229.87	1.4313					0.874804	13.315	0.178957	13.285	0.267358	13.285		0.00251919	1919.28	0.1021	1919.28	0.363871	1919.22	0.0368328	1919.28
1230.53	1.4301					0.881744	13.32	0.177414	13.29	0.265227	13.29		0.00262482	1918.48	0.100843	1918.48	0.372021	1918.42	0.0368267	1918.48
1231.2	1.4285					0.885084	13.325	0.176547	13.295	0.261618	13.295		0.00257137	1917.68	0.097957	1917.68	0.368654	1917.62	0.0330115	1917.68
1231.87	1.427					0.885287	13.33	0.176873	13.3	0.255793	13.3		0.00272996	1916.89	0.100679	1916.89	0.37582	1916.82	0.0431618	1916.89
1232.53	1.4257					0.888756	13.335	0.17598	13.305	0.250609	13.305		0.0025175	1916.09	0.103596	1916.09	0.370029	1916.02	0.0444235	1916.09
1233.2	1.4245					0.892923	13.34	0.173966	13.31	0.248999	13.31		0.00275554	1915.29	0.101623	1915.29	0.378894	1915.22	0.0317259	1915.29
1233.87	1.4233					0.897293	13.345	0.17369	13.315	0.24518	13.315		0.00249017	1914.49	0.10291	1914.49	0.373103	1914.42	0.0406023	1914.49
1234.53	1.4217					0.899206	13.35	0.173418	13.32	0.238721	13.32		0.00283408	1913.69	0.102176	1913.69	0.369068	1913.62	0.0431326	1913.69
1235.2	1.4202					0.895907	13.355	0.173233	13.325	0.234848	13.325		0.00230396	1912.89	0.100856	1912.89	0.37695	1912.82	0.0418571	1912.89
1235.87	1.4189					0.894683	13.36	0.173608	13.33	0.232405	13.33		0.0025154	1912.09	0.103184	1912.09	0.37271	1912.02	0.0481911	1912.09
1236.53	1.4177					0.896531	13.365	0.174402	13.335	0.23055	13.335		0.00240909	1911.29	0.102125	1911.29	0.373988	1911.22	0.0393072	1911.29
1237.2	1.4164					0.899036	13.37	0.173734	13.34	0.227323	13.34		0.00285866	1910.49	0.101587	1910.49	0.372068	1910.42	0.0342295	1910.49
1237.87	1.4152					0.905392	13.375	0.173205	13.345	0.224707	13.345		0.0029111	1909.69	0.0975978	1909.69	0.375202	1909.62	0.0418291	1909.69
1238.53	1.414					0.907054	13.38	0.171633	13.35	0.222816	13.35		0.00283124	1908.89	0.100251	1908.89	0.37076	1908.82	0.0367527	1908.89
1239.2	1.4124					0.909559	13.385	0.171015	13.355	0.222055	13.355		0.00267202	1908.09	0.102642	1908.09	0.372295	1908.02	0.0329452	1908.09
1239.87	1.4112					0.909291	13.39	0.171181	13.36	0.220487	13.36		0.00272448	1907.28	0.103406	1907.28	0.373417	1907.22	0.0329397	1907.28
1240.53	1.4099					0.908043	13.395	0.170929	13.365	0.220475	13.365		0.00261824	1906.48	0.101762	1906.48	0.369491	1906.42	0.0354676	1906.48
1241.2	1.4087					0.906624	13.4	0.169978	13.37	0.220816	13.37		0.00277645	1905.68	0.101875	1905.68	0.375146	1905.62	0.0430607	1905.68
1241.87	1.4074					0.906195	13.405	0.170828	13.375	0.221343	13.375		0.00317256	1904.88	0.100232	1904.88	0.377349	1904.82	0.036722	1904.88
1242.53	1.4062					0.906292	13.41	0.1718	13.38	0.218338	13.38		0.00264336	1904.08	0.102946	1904.08	0.373425	1904.02	0.0430461	1904.08
1243.2	1.4046					0.904679	13.415	0.173547	13.385	0.220912	13.385		0.00290721	1903.28	0.103319	1903.28	0.376707	1903.21	0.0354438	1903.28
1243.87	1.4034					0.903771	13.42	0.176243	13.39	0.224336	13.39		0.0027746	1902.48	0.101156	1902.48	0.376336	1902.41	0.0367035	1902.48
1244.53	1.4022					0.901265	13.425	0.17851	13.395	0.223576	13.395		0.00290623	1901.68	0.101919	1901.68	0.374833	1901.61	0.0531481	1901.68
1245.2	1.4009					0.903308	13.43	0.180751	13.4	0.222756	13.4		0.00290575	1900.87	0.101317	1900.87	0.377137	1900.81	0.0455476	1900.87
1245.87	1.3997					0.901557	13.435	0.182145	13.405	0.218511	13.405		0.00274679	1900.07	0.0996761	1900.07	0.380982	1900.01	0.0480701	1900.07
1246.53	1.3984					0.901776	13.44	0.183339	13.41	0.216542	13.41		0.00269351	1899.27	0.106091	1899.27	0.382822	1899.2	0.0366789	1899.27
1247.2	1.3966					0.9063	13.445	0.184318	13.415	0.215213	13.415		0.00264026	1898.47	0.10302	1898.47	0.377151	1898.4	0.0480539	1898.47
1247.87	1.3953					0.908975	13.45	0.185567	13.42	0.213268	13.42		0.00293019	1897.66	0.102159	1897.66	0.372923	1897.6	0.0328735	1897.66
1248.53	1.3941					0.910329	13.455	0.187288	13.425	0.216608	13.425		0.00279774	1896.86	0.098895	1896.86	0.381138	1896.8	0.0379247	1896.86
1249.2	1.3929					0.913361	13.46	0.188103	13.43	0.217955	13.43		0.0024806	1896.06	0.102319	1896.06	0.37727	1895.99	0.0366543	1896.06
1249.87	1.3916					0.914407	13.465	0.18856	13.435	0.218541	13.435		0.00290233	1895.26	0.101523	1895.26	0.37844	1895.19	0.042967	1895.26
1250.53	1.3904					0.918031	13.47	0.189691	13.44	0.220235	13.44		0.00306013	1894.45	0.10196	1894.45	0.376887	1894.39	0.044223	1894.45
1251.2	1.3888					0.923324	13.475	0.190946	13.445	0.221828	13.445		0.00271673	1893.65	0.101035	1893.65	0.380163	1893.59	0.0442157	1893.65
1251.87	1.3876					0.925692	13.48	0.192415	13.45	0.222654	13.45		0.00300636	1892.85	0.1029	1892.85	0.380459	1892.78	0.0492608	1892.85
1252.53	1.3864					0.928708	13.485	0.195052	13.455	0.226162	13.455		0.00261035	1892.04	0.102558	1892.04	0.379625	1891.98	0.0593555	1892.04
1253.2	1.3851					0.926673	13.49	0.196291	13.46	0.226258	13.46		0.00318989	1891.24	0.102087	1891.24	0.377097	1891.18	0.0479817	1891.24
1253.87	1.3839					0.929551	13.495	0.197546	13.465	0.22624	13.465		0.00271491	1890.44	0.103107	1890.44	0.379652	1890.37	0.0504985	1890.44
1254.53	1.3826					0.926	13.5	0.199097	13.47	0.224474	13.47		0.00284623	1889.63	0.101923	1889.63	0.383182	1889.57	0.0378674	1889.63
1255.2	1.3811					0.922562	13.505	0.201556	13.475	0.224294	13.475		0.0023978	1888.83	0.102554	1888.83	0.381373	1888.76	0.0429094	1888.83
1255.87	1.3798					0.923276	13.51	0.203943	13.48	0.225018	13.48		0.00281893	1888.02	0.101305	1888.02	0.37628	1887.96	0.050473	1888.02
1256.4	1.3786					0.923073	13.515	0.208568	13.485	0.228646	13.485		0.00281845	1887.22	0.101548	1887.22	0.379859	1887.16	0.0428948	1887.22
1257.07	1.3774					0.930353	13.52	0.216482	13.49	0.235728	13.49		0.00313402	1886.42	0.101401	1886.42	0.38118	1886.35	0.0504559	1886.42
1257.73	1.3761					0.935071	13.525	0.221729	13.495	0.241672	13.495		0.00305449	1885.61	0.100282	1885.61	0.381526	1885.55	0.0390969	1885.61
1258.4	1.3749					0.932761	13.53	0.227586	13.5	0.24916	13.5		0.00300132	1884.81	0.103958	1884.81	0.380846	1884.74	0.0390903	1884.81
1259.07	1.373					0.933831	13.535	0.234479	13.505	0.255859	13.505		0.002527	1884	0.105106	1884	0.381655	1883.94	0.0567343	1884
1259.73	1.3718					0.939773	13.54	0.2427	13.51	0.260815	13.51		0.00307927	1883.2	0.101721	1883.2	0.37708	1883.13	0.0491618	1883.2
1260.4	1.3709					0.94574	13.545	0.249316	13.515	0.265892	13.515		0.00305244	1882.39	0.103776	1882.39	0.385165	1882.33	0.0352896	1882.39
1261.07	1.3693					0.944662	13.55	0.258994	13.52	0.273949	13.52		0.00289407	1881.59	0.102011	1881.59	0.383102	1881.52	0.0567059	1881.59
1261.73	1.3684					0.945659	13.555	0.273135	13.525	0.286478	13.525		0.00331447	1880.78	0.104776	1880.78	0.378785	1880.72	0.0566966	1880.78
1262.4	1.3671					0.950953	13.56	0.285609	13.53	0.297492	13.53		0.0029194	1879.98	0.102559	1879.98	0.384563	1879.91	0.0617259	1879.98
1263.07	1.3659					0.946421	13.565	0.296242	13.535	0.310261	13.535		0.00286632	1879.17	0.104871	1879.17	0.38332	1879.11	0.05038	1879.17
1263.73	1.3643					0.939328	13.57	0.314089	13.54	0.326226	13.54		0.00297101	1878.37	0.101554	1878.37	0.384946	1878.3	0.0415564	1878.37
1264.4	1.3631					0.940973	13.575	0.332179	13.545	0.34322	13.545		0.00302308	1877.56	0.100502	1877.56	0.383857	1877.5	0.033995	1877.56
1265.07	1.3616					0.941046	13.58	0.347534	13.55	0.358623	13.55		0.00283859	1876.75	0.106887	1876.75	0.382205	1876.69	0.0516133	1876.75
1265.73	1.3603					0.947345	13.585	0.36525	13.555	0.375575	13.555		0.00299579	1875.95	0.105188	1875.95	0.386083	1875.88	0.0465702	1875.95
1266.4	1.3594					0.94998	13.59	0.390926	13.56	0.39706	13.56		0.00315293	1875.14	0.100516	1875.14	0.381155	1875.08	0.0604053	1875.14
1267.07	1.3581					0.948691	13.595	0.412708	13.565	0.414988	13.565		0.00286343	1874.34	0.104506	1874.34	0.383292	1874.27	0.0402633	1874.34
1267.73	1.3566					0.955696	13.6	0.429875	13.57	0.432025	13.57		0.00286295	1873.53	0.105006	1873.53	0.383381	1873.46	0.0540949	1873.53
1268.4	1.3554					0.951342	13.605	0.459641	13.575	0.456292	13.575		0.00307256	1872.72	0.10137	1872.72	0.386231	1872.66	0.0603749	1872.72
1269.07	1.3538					0.949364	13.61	0.484537	13.58	0.479177	13.58		0.00330835	1871.92	0.104325	1871.92	0.384837	1871.85	0.0377279	1871.92
1269.73	1.3526					0.949599	13.615	0.505232	13.585	0.49971	13.585		0.00317653	1871.11	0.103209	1871.11	0.387533	1871.04	0.0515529	1871.11
1270.4	1.3513					0.952242	13.62	0.531141	13.59	0.523912	13.59		0.00299226	1870.3	0.101061	1870.3	0.382766	1870.24	0.0502871	1870.3
1271.07	1.3501					0.951691	13.625	0.562593	13.595	0.550532	13.595		0.0032542	1869.49	0.102723	1869.49	0.383621	1869.43	0.0590771	1869.49
1271.73	1.3485					0.953661	13.63	0.586583	13.6	0.571244	13.6		0.00296502	1868.69	0.101479	1868.69	0.384835	1868.62	0.0490133	1868.69
1272.4	1.3476					0.95388	13.635	0.610378	13.605	0.586951	13.605		0.00338428	1867.88	0.10314	1867.88	0.387375	1867.82	0.0578008	1867.88
1273.07	1.3461					0.952712	13.64	0.641523	13.61	0.606849	13.61		0.00320009	1867.07	0.100219	1867.07	0.386545	1867.01	0.041459	1867.07
1273.73	1.3451					0.950491	13.645	0.666771	13.615	0.625496	13.615		0.00306844	1866.27	0.104396	1866.27	0.383772	1866.2	0.0565253	1866.27
1274.4	1.3439					0.951545	13.65	0.690368	13.62	0.641108	13.62		0.00333013	1865.46	0.101927	1865.46	0.386261	1865.39	0.0477244	1865.46
1275.07	1.343					0.958152	13.655	0.719778	13.625	0.664226	13.625		0.00296253	1864.65	0.104425	1864.65	0.392222	1864.58	0.0652962	1864.65
1275.73	1.3411					0.959717	13.66	0.749044	13.63	0.690787	13.63		0.00296203	1863.84	0.102086	1863.84	0.385876	1863.78	0.0489637	1863.84
1276.4	1.3399					0.959781	13.665	0.769231	13.635	0.712822	13.635		0.00306637	1863.03	0.104197	1863.03	0.391682	1862.97	0.051466	1863.03
1277.07	1.3386					0.965359	13.67	0.791069	13.64	0.732935	13.64		0.0033803	1862.22	0.10347	1862.22	0.386104	1862.16	0.0451824	1862.22
1277.73	1.3374					0.975339	13.675	0.818497	13.645	0.76004	13.645		0.00317013	1861.42	0.103904	1861.42	0.385324	1861.35	0.0539585	1861.42
1278.4	1.3361					0.976312	13.68	0.840927	13.65	0.78617	13.65		0.00327438	1860.61	0.104595	1860.61	0.386433	1860.54	0.0439126	1860.61
1279.07	1.3349					0.975387	13.685	0.859575	13.655	0.80769	13.655		0.00275002	1859.8	0.105866	1859.8	0.388664	1859.73	0.0589582	1859.8
1279.73	1.3333					0.977844	13.69	0.882783	13.66	0.830838	13.66		0.00322091	1858.99	0.102498	1858.99	0.38819	1858.93	0.0639651	1858.99
1280.4	1.3321					0.980673	13.695	0.900594	13.665	0.849856	13.665		0.00301091	1858.18	0.104736	1858.18	0.389095	1858.12	0.0614462	1858.18
1281.07	1.3309					0.979295	13.7	0.914518	13.67	0.862702	13.67		0.00314129	1857.37	0.101884	1857.37	0.386632	1857.31	0.0413754	1857.37
1281.73	1.3296					0.978322	13.705	0.931754	13.675	0.876464	13.675		0.00314077	1856.56	0.102575	1856.56	0.384936	1856.5	0.0676938	1856.56
1282.4	1.3284					0.971415	13.71	0.948987	13.68	0.893393	13.68		0.00303556	1855.75	0.102301	1855.75	0.387878	1855.69	0.0488818	1855.75
1283.07	1.3271					0.971658	13.715	0.960414	13.685	0.902121	13.685		0.00306122	1854.94	0.102412	1854.94	0.386233	1854.88	0.0651647	1854.94
1283.73	1.3256					0.970434	13.72	0.969213	13.69	0.909364	13.69		0.0031915	1854.13	0.101044	1854.13	0.389684	1854.07	0.0476124	1854.13
1284.4	1.3244					0.968561	13.725	0.979181	13.695	0.918397	13.695		0.00285095	1853.32	0.101284	1853.32	0.386002	1853.26	0.0526153	1853.32
1285.07	1.3231					0.972947	13.73	0.98657	13.7	0.922803	13.7		0.00337348	1852.51	0.106542	1852.51	0.387108	1852.45	0.0526064	1852.51
1285.73	1.3219					0.976506	13.735	0.993002	13.705	0.924305	13.705		0.00334677	1851.7	0.104144	1851.7	0.385464	1851.64	0.0638686	1851.7
1286.4	1.3206					0.980697	13.74	0.996299	13.71	0.925036	13.71		0.00311093	1850.89	0.103291	1850.89	0.3882	1850.83	0.0563451	1850.89
1287.07	1.3194					0.982643	13.745	1	13.715	0.923904	13.715		0.0031104	1850.08	0.102952	1850.08	0.385079	1850.02	0.0638471	1850.08
1287.73	1.3182					0.986088	13.75	0.999923	13.72	0.925479	13.72		0.00313601	1849.27	0.105249	1849.27	0.390614	1849.21	0.0588295	1849.27
1288.4	1.3163					0.991342	13.755	0.998599	13.725	0.923318	13.725		0.00308323	1848.46	0.105424	1848.46	0.394671	1848.4	0.0488075	1848.46
1289.07	1.3154					0.996295	13.76	0.99799	13.73	0.92145	13.73		0.00318721	1847.65	0.104378	1847.65	0.392824	1847.59	0.0513021	1847.65
1289.73	1.3141					0.995736	13.765	0.99432	13.735	0.921253	13.735		0.00336952	1846.84	0.102176	1846.84	0.393215	1846.78	0.0437872	1846.84
1290.4	1.3129					0.994301	13.77	0.986894	13.74	0.917834	13.74		0.00316002	1846.03	0.103251	1846.03	0.391674	1845.96	0.0550372	1846.03
1291.07	1.3116					0.992234	13.775	0.972665	13.745	0.910136	13.745		0.00326394	1845.22	0.101884	1845.22	0.391913	1845.15	0.0525268	1845.22
1291.73	1.3104					0.99683	13.78	0.964098	13.75	0.896392	13.75		0.00365499	1844.41	0.103987	1844.41	0.39378	1844.34	0.0550189	1844.41
1292.4	1.3089					0.995379	13.785	0.952957	13.755	0.883965	13.755		0.0030018	1843.59	0.103391	1843.59	0.389392	1843.53	0.0462582	1843.59
1293.07	1.3076					0.998476	13.79	0.938497	13.76	0.86818	13.76		0.00354937	1842.78	0.103053	1842.78	0.393291	1842.72	0.0587504	1842.78
1293.73	1.3064					0.99375	13.795	0.918689	13.765	0.848719	13.765		0.00367924	1841.97	0.103613	1841.97	0.390887	1841.91	0.0549909	1841.97
1294.4	1.3051					0.990855	13.8	0.899875	13.77	0.831646	13.77		0.00313074	1841.16	0.10488	1841.16	0.395344	1841.09	0.0612295	1841.16
1295.07	1.3039					0.988642	13.805	0.885366	13.775	0.818716	13.775		0.00344323	1840.35	0.104028	1840.35	0.393804	1840.28	0.0562218	1840.35
1295.73	1.3027					0.988861	13.81	0.864236	13.78	0.797292	13.78		0.00281672	1839.54	0.105614	1839.54	0.39328	1839.47	0.0537138	1839.54
1296.27	1.3008					0.983478	13.815	0.842002	13.785	0.776915	13.785		0.00346815	1838.72	0.10611	1838.72	0.394179	1838.66	0.0487093	1838.72
1296.93	1.2996					0.980705	13.82	0.822235	13.79	0.759136	13.79		0.00310256	1837.91	0.104168	1837.91	0.393605	1837.85	0.067432	1837.91
1297.6	1.2983					0.976701	13.825	0.802798	13.795	0.742022	13.795		0.00312811	1837.1	0.104535	1837.1	0.39303	1837.03	0.0486927	1837.1
1298.27	1.2971					0.981338	13.83	0.77959	13.8	0.723279	13.8		0.00307545	1836.29	0.103556	1836.29	0.393167	1836.22	0.0436914	1836.29
1298.93	1.2958					0.977528	13.835	0.758865	13.805	0.703537	13.805		0.00367429	1835.47	0.106102	1835.47	0.398887	1835.41	0.0586611	1835.47
1299.6	1.2946					0.96968	13.84	0.735823	13.81	0.684441	13.81		0.00317863	1834.66	0.101341	1834.66	0.393493	1834.59	0.0486683	1834.66
1300.27	1.293					0.96257	13.845	0.702985	13.815	0.663095	13.815		0.00330834	1833.85	0.104593	1833.85	0.390837	1833.78	0.052403	1833.85
1300.93	1.2918					0.965019	13.85	0.681707	13.82	0.639085	13.82		0.00328175	1833.03	0.105985	1833.03	0.394983	1832.97	0.0374244	1833.03
1301.6	1.2903					0.962262	13.855	0.663909	13.825	0.617864	13.825		0.00333327	1832.22	0.105647	1832.22	0.392684	1832.15	0.049891	1832.22
1302.27	1.289					0.954115	13.86	0.640069	13.83	0.595607	13.83		0.00312442	1831.41	0.104412	1831.41	0.402558	1831.34	0.0473884	1831.41
1302.93	1.2875					0.951569	13.865	0.612069	13.835	0.57198	13.835		0.00333215	1830.59	0.105739	1830.59	0.39103	1830.53	0.0473803	1830.59
1303.6	1.2859					0.947435	13.87	0.592948	13.84	0.55231	13.84		0.00312336	1829.78	0.108155	1829.78	0.395224	1829.71	0.0598388	1829.78
1304.27	1.2847					0.94103	13.875	0.5739	13.845	0.534363	13.845		0.00343512	1828.96	0.107688	1828.96	0.397235	1828.9	0.0710466	1828.96
1304.93	1.2834					0.931877	13.88	0.544678	13.85	0.506396	13.85		0.00343455	1828.15	0.105878	1828.15	0.394128	1828.09	0.0523414	1828.15
1305.6	1.2822					0.930061	13.885	0.521503	13.855	0.487528	13.855		0.00345998	1827.34	0.106692	1827.34	0.39695	1827.27	0.0722686	1827.34
1306.27	1.281					0.924322	13.89	0.501194	13.86	0.472227	13.86		0.00353742	1826.52	0.106418	1826.52	0.397034	1826.46	0.0722564	1826.52
1306.93	1.2797					0.9221	13.895	0.473865	13.865	0.447253	13.865		0.00364085	1825.71	0.105632	1825.71	0.399399	1825.64	0.0585426	1825.71
1307.6	1.2785					0.910848	13.9	0.449113	13.87	0.424201	13.87		0.00338023	1824.89	0.104015	1824.89	0.401256	1824.83	0.0684961	1824.89
1308.27	1.2769					0.907338	13.905	0.430187	13.875	0.407038	13.875		0.00345764	1824.08	0.103166	1824.08	0.404581	1824.01	0.0572777	1824.08
1308.93	1.2754					0.909559	13.91	0.409949	13.88	0.38987	13.88		0.00382097	1823.26	0.10705	1823.26	0.398943	1823.2	0.0634932	1823.26
1309.6	1.2741					0.905254	13.915	0.385816	13.885	0.370248	13.885		0.00345648	1822.45	0.106072	1822.45	0.400142	1822.38	0.0672165	1822.45
1310.27	1.2729					0.900795	13.92	0.36881	13.89	0.355989	13.89		0.00298818	1821.63	0.105415	1821.63	0.397747	1821.57	0.0609824	1821.63
1310.93	1.2717					0.904014	13.925	0.354549	13.895	0.344807	13.895		0.00327346	1820.82	0.106995	1820.82	0.399602	1820.75	0.0398186	1820.82
1311.6	1.2704					0.901792	13.93	0.335835	13.9	0.333283	13.9		0.00345474	1820	0.104293	1820	0.394324	1819.94	0.0584736	1820
1312.27	1.2689					0.897398	13.935	0.321244	13.905	0.325729	13.905		0.0033243	1819.19	0.109387	1819.19	0.401137	1819.12	0.070903	1819.19
1312.93	1.2676					0.889689	13.94	0.311272	13.91	0.315912	13.91		0.00353147	1818.37	0.107325	1818.37	0.401069	1818.31	0.0559665	1818.37
1313.6	1.2664					0.886803	13.945	0.296444	13.915	0.304508	13.915		0.00327125	1817.55	0.108073	1817.55	0.401911	1817.49	0.0646615	1817.55
1314.27	1.2651					0.881695	13.95	0.279051	13.92	0.293931	13.92		0.00342645	1816.74	0.109715	1816.74	0.396889	1816.67	0.0509746	1816.74
1314.93	1.2639					0.881541	13.955	0.265385	13.925	0.285466	13.925		0.00352968	1815.92	0.107015	1815.92	0.398186	1815.86	0.0621536	1815.92
1315.6	1.2627					0.884192	13.96	0.255525	13.93	0.278684	13.93		0.00350313	1815.11	0.108337	1815.11	0.40186	1815.04	0.0534431	1815.11
1316.27	1.2611					0.879685	13.965	0.244667	13.935	0.272003	13.935		0.00321715	1814.29	0.102383	1814.29	0.402297	1814.23	0.0621325	1814.29
1316.93	1.2599					0.874432	13.97	0.235015	13.94	0.262061	13.94		0.00342413	1813.47	0.106067	1813.47	0.40521	1813.41	0.0633645	1813.47
1317.6	1.2586					0.874237	13.975	0.22779	13.945	0.257164	13.945		0.00347543	1812.66	0.105284	1812.66	0.399029	1812.59	0.0571426	1812.66
1318.27	1.2574					0.877755	13.98	0.220527	13.95	0.250112	13.95		0.00368229	1811.84	0.110306	1811.84	0.400579	1811.78	0.0621012	1811.84
1318.93	1.2565					0.881014	13.985	0.214276	13.955	0.2416	13.955		0.00347426	1811.02	0.108437	1811.02	0.400663	1810.96	0.0633325	1811.02
1319.6	1.2549					0.879742	13.99	0.209372	13.96	0.236027	13.96		0.0036292	1810.21	0.110396	1810.21	0.403523	1810.14	0.0595969	1810.21
1320.27	1.2537					0.876718	13.995	0.203392	13.965	0.231142	13.965		0.0032139	1809.39	0.108146	1809.39	0.400477	1809.32	0.057104	1809.39
1320.93	1.2521					0.877107	14	0.198413	13.97	0.22679	13.97		0.00336884	1808.57	0.107809	1808.57	0.404043	1808.51	0.0595771	1808.57
[truncated: 7,805 more rows]

## Sheet: Fig. 3
Fig. 3. | LPSCl redox activity and capacity contribution.
Fig. 3a. Voltage profiles of LiIn||LPSCl evaluated under sulfur voltage limits				Fig.3b. Cyclic voltammetry scans of sulfur and LPSCl positive electrode composites with a Li-In negative electrode, cycled within sulfur voltage limits.																									Fig.3c. 1st cycle dQ/dV of cells with varying sulfur wt.% and 0 wt.% (LPSCl/C)									Fig.3d. 3rd cycle dQ/dV of cells with varying sulfur wt.% and 0 wt.% (LPSCl/C)
1st Formation cycle		2nd cycle		LPSCl positive electrode												Sulfur positive electrode													LPSCl/C		10 wt.% sulfur		20 wt.% sulfur		30 wt.% sulfur			LPSCl/C		10 wt.% sulfur		20 wt.% sulfur		30 wt.% sulfur
Specific Capacity (mAh g-1)	Voltage (vs. Li)	Specific Capacity (mAh g-1)	Voltage (vs. Li)	Cycle 1 - Voltage (vs. Li)	Cycle 1 - Current Density (mA cm-2)	Cycle 2 - Voltage (vs. Li)	Cycle 2 - Current Density (mA cm-2)	Cycle 3 - Voltage (vs. Li)	Cycle 3 - Current Density (mA cm-2)	Cycle 4 - Voltage (vs. Li)	Cycle 4 - Current Density (mA cm-2)	Cycle 5 - Voltage (vs. Li)	Cycle 5 - Current Density (mA cm-2)	Cycle 6 - Voltage (vs. Li)	Cycle 6 - Current Density (mA cm-2)	Cycle 1 - Voltage (vs. Li)	Cycle 1 - Current Density (mA cm-2)	Cycle 2 - Voltage (vs. Li)	Cycle 2 - Current Density (mA cm-2)	Cycle 3 - Voltage (vs. Li)	Cycle 3 - Current Density (mA cm-2)	Cycle 4 - Voltage (vs. Li)	Cycle 4 - Current Density (mA cm-2)	Cycle 5 - Voltage (vs. Li)	Cycle 5 - Current Density (mA cm-2)	Cycle 6 - Voltage (vs. Li)	Cycle 6 - Current Density (mA cm-2)		Voltage (vs. Li)	dQ/dV (mAh gactive V-1)	Voltage (vs. Li)	dQ/dV (mAh gactive V-1)	Voltage (vs. Li)	dQ/dV (mAh gactive V-1)	Voltage (vs. Li)	dQ/dV (mAh gactive V-1)		Voltage (vs. Li)	dQ/dV (mAh gactive V-1)	Voltage (vs. Li)	dQ/dV (mAh gactive V-1)	Voltage (vs. Li)	dQ/dV (mAh gactive V-1)	Voltage (vs. Li)	dQ/dV (mAh gactive V-1)
0	1.4347	0.0133333	2.943	1.4574	2.70945e-06	1.45739	-0.0792761	1.45728	-0.0754811	1.45736	-0.0682365	1.45739	-0.0643856	1.45733	-0.062436	2.16333	0.00154758	2.1633	-0.0622026	2.1632	-0.0513227	2.16326	-0.0580884	2.16317	-0.054285	2.1633	-0.064796		0.9998	-324.241	0.9998	-363.242	0.9998	-342.987	0.9998	-419.055		1.0088	0	0.9964	0.510102	1.0035	-0.335667	1.005	5.88581
0	1.4363	0.0266667	2.9321	1.4563	-0.00256475	1.45624	-0.0790872	1.45623	-0.0752257	1.45624	-0.06789	1.45626	-0.0640929	1.45626	-0.0621735	2.16213	-0.000853524	2.16207	-0.0630098	2.16204	-0.0520132	2.16198	-0.0588657	2.16209	-0.0549646	2.16196	-0.0655514		1.00426	-328.539	1.00178	-418.479	1.00208	-395.325	1.00215	-414.278		1.01279	0	1.00042	0.580271	1.0075	0.485341	1.009	4.33586
0	1.426	0.0266667	2.9219	1.45429	-0.00341335	1.45426	-0.0786619	1.45425	-0.07472	1.45429	-0.0673693	1.45428	-0.063647	1.45427	-0.0620931	2.16	-0.00246994	2.15999	-0.0645131	2.16	-0.0533046	2.16002	-0.060288	2.16002	-0.056248	2.16007	-0.067019		1.00872	-334.712	1.00377	-447.412	1.00437	-420.691	1.00449	-411.672		1.01678	0	1.00443	0.840178	1.0115	1.26753	1.013	3.94436
0.0266667	1.4158	0.04	2.911	1.45227	-0.00368663	1.45226	-0.0783064	1.45224	-0.0742522	1.45228	-0.0669429	1.45226	-0.0632489	1.45228	-0.0617585	2.158	-0.0036614	2.15811	-0.0660297	2.15794	-0.0545851	2.15799	-0.0617122	2.15801	-0.0575328	2.15785	-0.0685109		1.01317	-341.849	1.00575	-458.925	1.00665	-428.696	1.00684	-410.164		1.02077	0	1.00845	1.23181	1.0155	1.9696	1.01699	4.27526
0.0533333	1.4056	0.04	2.9008	1.45026	-0.00387034	1.45028	-0.0779159	1.45025	-0.073797	1.45029	-0.0665087	1.45027	-0.0628194	1.45025	-0.0613595	2.156	-0.00474794	2.15605	-0.0675562	2.15596	-0.0559178	2.15596	-0.0631873	2.15597	-0.0588188	2.15601	-0.0700518		1.01763	-349.273	1.00774	-459.913	1.00894	-426.691	1.00918	-408.994		1.02476	0	1.01246	1.70684	1.0195	2.56807	1.02099	4.99063
0.08	1.3953	0.0533333	2.8903	1.44828	-0.00396755	1.44828	-0.0775428	1.44827	-0.073341	1.44826	-0.0660598	1.44827	-0.0623988	1.44827	-0.0609438	2.154	-0.00577708	2.1541	-0.0691461	2.15406	-0.0572535	2.15399	-0.0646954	2.15396	-0.0601471	2.15405	-0.0716372		1.02209	-356.521	1.00972	-455.512	1.01122	-420.03	1.01153	-407.678		1.02875	0	1.01648	2.22588	1.02351	3.0547	1.02499	5.84017
0.106667	1.3848	0.0666667	2.8803	1.4463	-0.00410868	1.44624	-0.077245	1.44624	-0.0729084	1.44628	-0.0656471	1.44627	-0.0620534	1.44625	-0.0605857	2.15199	-0.00674246	2.15201	-0.0707716	2.15199	-0.0586515	2.15201	-0.0662235	2.15194	-0.0614987	2.15194	-0.0731859		1.02655	-363.325	1.01171	-449.315	1.01351	-412.339	1.01388	-405.962		1.03274	0	1.02049	2.75779	1.02751	3.43381	1.02899	6.65065
0.146667	1.3746	0.0666667	2.8701	1.44426	-0.00416922	1.44424	-0.0768449	1.44424	-0.0724797	1.44428	-0.0652458	1.44406	-0.0620319	1.44426	-0.0602147	2.15	-0.0076664	2.15005	-0.0724027	2.15009	-0.0600417	2.15005	-0.0677951	2.15008	-0.0628862	2.14997	-0.0748086		1.03101	-369.59	1.01369	-443.602	1.01579	-405.786	1.01622	-403.775		1.03673	0	1.02451	3.27894	1.03151	3.71966	1.03299	7.31547
0.16	1.3733	0.08	2.8599	1.44222	-0.00425954	1.44223	-0.07652	1.44222	-0.0720772	1.44225	-0.0648462	1.44203	-0.0616348	1.44224	-0.0598319	2.148	-0.00856923	2.14802	-0.0740854	2.14801	-0.0614809	2.148	-0.0693947	2.14796	-0.0643001	2.14789	-0.0764697		1.03547	-375.37	1.01567	-439.559	1.01807	-401.341	1.01857	-401.192		1.04072	0	1.02852	3.77251	1.03551	3.93387	1.03698	7.78403
0.2	1.3631	0.0933333	2.8497	1.44024	-0.004274	1.44026	-0.0761873	1.44022	-0.0716529	1.44026	-0.0644779	1.44005	-0.0612967	1.44027	-0.0594736	2.14603	-0.00942427	2.146	-0.0757967	2.14603	-0.0629501	2.146	-0.0710239	2.14604	-0.0657206	2.14604	-0.0781254		1.03992	-380.853	1.01766	-437.505	1.02036	-399.049	1.02091	-398.386		1.04471	0	1.03254	4.22776	1.03951	4.10272	1.04098	8.05134
0.24	1.3529	0.0933333	2.8394	1.43825	-0.0043459	1.43825	-0.0758582	1.43823	-0.0712657	1.43827	-0.0641135	1.43805	-0.0609234	1.43828	-0.0591562	2.14399	-0.0102872	2.14405	-0.0775621	2.14397	-0.0644428	2.14402	-0.0726974	2.14406	-0.0671835	2.14398	-0.0798428		1.04438	-388.289	1.01964	-437.343	1.02264	-396.848	1.02326	-395.317		1.0487	0	1.03655	4.63932	1.04351	4.25457	1.04498	8.1474
0.293333	1.3426	0.106667	2.8289	1.43624	-0.00441426	1.43627	-0.0755295	1.43622	-0.0708663	1.43626	-0.063758	1.43605	-0.0605796	1.43627	-0.0588423	2.14204	-0.0110844	2.14207	-0.0793408	2.14206	-0.0660007	2.14191	-0.0744001	2.14208	-0.0686606	2.14203	-0.0815641		1.04884	-394.978	1.02163	-436.462	1.02493	-395.524	1.0256	-393.593		1.05269	0	1.04057	4.98	1.04751	4.35573	1.04898	8.28009
0.306667	1.3389	0.12	2.8187	1.43424	-0.00443082	1.43428	-0.0751939	1.43425	-0.0704793	1.43427	-0.0634135	1.43406	-0.0602795	1.43425	-0.0585394	2.14007	-0.0118935	2.14013	-0.0811831	2.13995	-0.0675656	2.14003	-0.0761398	2.14006	-0.0701953	2.13997	-0.0833626		1.0533	-402.736	1.02361	-436.414	1.02721	-392.998	1.02795	-391.618		1.05668	0	1.04458	5.30112	1.05151	4.58128	1.05298	8.31292
0.36	1.3287	0.133333	2.8084	1.43225	-0.00446328	1.43223	-0.0748747	1.43224	-0.0701028	1.43227	-0.0630548	1.43205	-0.0599528	1.43224	-0.0582305	2.138	-0.0126842	2.13814	-0.0830489	2.13801	-0.0691712	2.13806	-0.0779093	2.13804	-0.0717408	2.13801	-0.0851447		1.05776	-413.637	1.0256	-434.099	1.0295	-389.035	1.0303	-389.318		1.06067	0	1.0486	5.62605	1.05551	4.98079	1.05697	8.24274
0.426667	1.3185	0.146667	2.7982	1.43025	-0.00446891	1.43026	-0.0745437	1.43023	-0.0697276	1.43026	-0.0626888	1.43006	-0.059598	1.43025	-0.0579541	2.136	-0.0134855	2.13603	-0.0849391	2.13602	-0.0708286	2.13608	-0.079703	2.13604	-0.0733133	2.13613	-0.0869933		1.06222	-425.654	1.02758	-429.57	1.03178	-383.975	1.03264	-388.366		1.06467	0	1.05261	5.90463	1.05951	5.40408	1.06097	8.23826
0.466667	1.3132	0.16	2.7889	1.42828	-0.00452585	1.42827	-0.0742452	1.42824	-0.0693454	1.42827	-0.0623493	1.42807	-0.059307	1.42824	-0.0576339	2.13399	-0.014328	2.13404	-0.0869186	2.134	-0.0725247	2.13405	-0.0815669	2.13403	-0.0749372	2.13407	-0.0888763		1.06667	-439.083	1.02957	-427.631	1.03407	-380.582	1.03499	-387.36		1.06866	0	1.05663	6.18717	1.06352	5.77813	1.06497	8.38791
0.533333	1.303	0.173333	2.7787	1.42627	-0.00455405	1.42626	-0.0739306	1.42624	-0.0690419	1.42627	-0.0620268	1.42606	-0.0590175	1.42628	-0.0573121	2.13211	-0.0151108	2.1321	-0.0888721	2.13202	-0.074229	2.132	-0.0834224	2.13199	-0.0765592	2.13198	-0.0907324		1.07113	-452.677	1.03155	-426.453	1.03635	-376.633	1.03733	-383.519		1.07265	0	1.06064	6.45891	1.06752	6.19135	1.06897	8.58272
0.613333	1.293	0.186667	2.7687	1.42428	-0.00460853	1.42429	-0.0736552	1.42424	-0.0686949	1.42428	-0.062087	1.42404	-0.0587195	1.42427	-0.0570241	2.13004	-0.0159207	2.13004	-0.090885	2.13	-0.0759557	2.13001	-0.0853063	2.13004	-0.0782263	2.13001	-0.0926608		1.07559	-470.831	1.03353	-425.421	1.03863	-374.424	1.03968	-380.471		1.07664	0.00189092	1.06466	6.69513	1.07152	6.41133	1.07297	8.8804
0.626667	1.2921	0.2	2.7585	1.42225	-0.004625	1.42228	-0.073354	1.42227	-0.0683738	1.42224	-0.0618513	1.42204	-0.0584269	1.42226	-0.0567	2.12804	-0.0167538	2.12802	-0.0929327	2.128	-0.0777362	2.12803	-0.0872942	2.12803	-0.0799314	2.12812	-0.0946308		1.08005	-494.139	1.03552	-422.437	1.04092	-372.933	1.04203	-377.922		1.08063	0.058589	1.06867	6.91973	1.07552	6.44451	1.07696	9.29932
0.706667	1.2819	0.213333	2.7483	1.42027	-0.00465567	1.42025	-0.0731076	1.42022	-0.0680398	1.42026	-0.0615578	1.42	-0.0581648	1.42026	-0.0564419	2.12596	-0.0175659	2.12604	-0.0950486	2.12609	-0.0795394	2.12604	-0.0892688	2.1261	-0.0816618	2.12598	-0.0966047		1.08451	-513.512	1.0375	-417.438	1.0432	-369.363	1.04437	-377.466		1.08462	0.0802492	1.07269	7.16024	1.07952	6.63473	1.08096	9.60244
0.773333	1.2751	0.226667	2.738	1.41826	-0.00468548	1.41825	-0.0728259	1.41822	-0.0677695	1.41826	-0.0613258	1.418	-0.0578916	1.41824	-0.0561995	2.12409	-0.0183756	2.12408	-0.0971713	2.1241	-0.081375	2.12398	-0.0912889	2.12402	-0.0834266	2.12397	-0.0986132		1.08896	-539.783	1.03949	-411.487	1.04549	-366.496	1.04672	-374.206		1.08861	-0.0172207	1.0767	7.38335	1.08352	6.98279	1.08496	9.68617
0.88	1.2648	0.253333	2.7278	1.41624	-0.00473196	1.41625	-0.0725795	1.41623	-0.0674399	1.41623	-0.0610214	1.41601	-0.0576471	1.41624	-0.0559358	2.12202	-0.0192251	2.12205	-0.0993328	2.12204	-0.083268	2.12211	-0.0933218	2.12203	-0.0852168	2.12206	-0.100644		1.09342	-577.937	1.04147	-405.728	1.04777	-364.747	1.04906	-372.011		1.0926	-0.19379	1.08072	7.55817	1.08752	7.19034	1.08896	9.73905
0.933333	1.2602	0.266667	2.7176	1.41426	-0.00475632	1.41425	-0.072318	1.41421	-0.0671847	1.41423	-0.060773	1.41403	-0.0574076	1.41425	-0.0557112	2.11997	-0.0200545	2.12017	-0.10153	2.12008	-0.0851677	2.11997	-0.0954227	2.12003	-0.0870579	2.12002	-0.102684		1.09788	-658.829	1.04346	-403.864	1.05006	-363.335	1.05141	-372.435		1.09659	-0.291829	1.08474	7.74093	1.09152	6.99941	1.09296	9.66322
1.05333	1.25	0.293333	2.7074	1.41226	-0.00480562	1.41224	-0.0720577	1.41224	-0.0669078	1.41223	-0.0605148	1.41203	-0.0572131	1.41226	-0.0554487	2.11805	-0.0209265	2.11799	-0.103786	2.11805	-0.0871427	2.11805	-0.0975422	2.11799	-0.0889104	2.11816	-0.104768		1.10234	-660.22	1.04544	-403.887	1.05234	-360.021	1.05376	-367.209		1.10058	-0.179529	1.08875	7.90407	1.09552	6.72166	1.09695	9.26087
1.09333	1.2475	0.306667	2.6987	1.41024	-0.00483962	1.41026	-0.0717779	1.41021	-0.0666277	1.41023	-0.0602965	1.41002	-0.0570055	1.41022	-0.0552247	2.11613	-0.0218087	2.11604	-0.106082	2.116	-0.0891225	2.11608	-0.0996923	2.11606	-0.0907991	2.11606	-0.106884		1.1068	-597.554	1.04742	-406.875	1.05462	-359.22	1.0561	-364.538		1.10457	0.0636635	1.09277	8.0758	1.09952	6.78946	1.10095	8.86725
1.22667	1.2375	0.333333	2.6881	1.40827	-0.00483365	1.40826	-0.0715503	1.40823	-0.0663097	1.40824	-0.0600371	1.40802	-0.05679	1.40824	-0.0550041	2.11398	-0.0227218	2.11405	-0.108412	2.11402	-0.0911419	2.11404	-0.101886	2.11408	-0.0927241	2.11394	-0.109065		1.11126	-668.649	1.04941	-415.327	1.05691	-356.171	1.05845	-366.169		1.10856	0.369686	1.09678	8.29497	1.10353	6.96229	1.10495	8.81639
1.24	1.2366	0.36	2.6779	1.40627	-0.00490853	1.40625	-0.0713325	1.40623	-0.0660765	1.40625	-0.0598525	1.40602	-0.0565388	1.40624	-0.0547529	2.11209	-0.0236578	2.11211	-0.110794	2.112	-0.0931972	2.11201	-0.104125	2.11207	-0.09467	2.11194	-0.111226		1.11571	-857.82	1.05139	-421.481	1.05919	-352.181	1.06079	-363.943		1.11255	0.681862	1.1008	8.51152	1.10753	7.13569	1.10895	8.94665
1.4	1.227	0.4	2.6677	1.40425	-0.00494683	1.40426	-0.0710681	1.40423	-0.0658426	1.40425	-0.0596058	1.40404	-0.0563261	1.40425	-0.0545391	2.11008	-0.0246075	2.11005	-0.113211	2.11008	-0.095331	2.11001	-0.106392	2.11007	-0.0966629	2.11005	-0.113415		1.12017	-1094.39	1.05338	-423.778	1.06148	-352.424	1.06314	-359.492		1.11654	0.954899	1.10481	8.71915	1.11153	7.68392	1.11295	9.06332
1.56	1.2186	0.426667	2.6574	1.40226	-0.00497883	1.40227	-0.070859	1.40225	-0.0655932	1.40225	-0.0593985	1.40204	-0.0561515	1.40227	-0.0543463	2.10801	-0.0255868	2.10807	-0.115703	2.10813	-0.097512	2.10795	-0.108723	2.108	-0.0987322	2.10803	-0.115754		1.12463	-1316.63	1.05536	-437.972	1.06376	-351.447	1.06548	-354.23		1.12053	1.15489	1.10883	8.88215	1.11553	8.05061	1.11694	9.21822
1.70667	1.2112	0.466667	2.6481	1.40028	-0.00501246	1.40026	-0.0706599	1.40026	-0.0653544	1.40028	-0.0591837	1.40007	-0.0559427	1.40027	-0.0541627	2.10596	-0.0265647	2.10607	-0.1182	2.10603	-0.0996579	2.10604	-0.111051	2.106	-0.100764	2.10597	-0.117991		1.12909	-1479.92	1.05735	-463.683	1.06605	-346.933	1.06783	-350.152		1.12452	1.25931	1.11284	9.06184	1.11953	8.1513	1.12094	9.40831
1.86667	1.2047	0.506667	2.6379	1.39827	-0.00506155	1.39827	-0.0704645	1.39824	-0.0651394	1.39828	-0.0589956	1.39807	-0.0557766	1.39826	-0.0540146	2.10402	-0.0275697	2.10405	-0.120704	2.10409	-0.101868	2.10406	-0.113446	2.10407	-0.102847	2.10415	-0.120262		1.13355	-1555.57	1.05933	-482.606	1.06833	-341.642	1.07018	-346.758		1.12851	1.25703	1.11686	9.29315	1.12353	8.52089	1.12494	9.5635
2.02667	1.1991	0.56	2.6277	1.3963	-0.00508739	1.39626	-0.0703046	1.39627	-0.0649396	1.39629	-0.0588114	1.39608	-0.0556397	1.39626	-0.0537926	2.10206	-0.0286059	2.10209	-0.123291	2.10208	-0.104159	2.10202	-0.115855	2.102	-0.104948	2.10204	-0.122635		1.13801	-1531.66	1.06132	-499.58	1.07062	-341.833	1.07252	-344.245		1.1325	1.14829	1.12087	9.47224	1.12753	8.82794	1.12894	9.63883
2.17333	1.1941	0.613333	2.6174	1.39425	-0.00513636	1.39426	-0.0701111	1.39427	-0.0647336	1.39429	-0.0586209	1.39406	-0.0555127	1.39425	-0.0536561	2.10003	-0.0296891	2.10005	-0.125919	2.10007	-0.106448	2.10003	-0.118308	2.1	-0.107059	2.10009	-0.124941		1.14246	-1411.92	1.0633	-515.331	1.0729	-339.228	1.07487	-341.235		1.13649	0.944728	1.12489	9.62858	1.13153	8.87508	1.13294	9.5728
2.33333	1.1898	0.626667	2.6159	1.39225	-0.0051854	1.39227	-0.0699115	1.39223	-0.0645428	1.39228	-0.058456	1.39205	-0.0553313	1.39224	-0.0535166	2.09807	-0.0307735	2.09804	-0.128431	2.09807	-0.108754	2.09806	-0.120779	2.09797	-0.109255	2.09799	-0.127228		1.14692	-1205.98	1.06528	-521.198	1.07518	-332.175	1.07721	-339.727		1.14048	0.669356	1.1289	9.79553	1.13553	8.79917	1.13693	9.35707
2.49333	1.1864	0.68	2.6057	1.39028	-0.00519668	1.39029	-0.0696912	1.39025	-0.0643337	1.39028	-0.0583036	1.39006	-0.0551624	1.39028	-0.0533282	2.09603	-0.031895	2.09609	-0.131001	2.09605	-0.111154	2.09604	-0.123307	2.09607	-0.111458	2.09602	-0.129418		1.15138	-940.986	1.06727	-524.65	1.07747	-328.616	1.07956	-342.815		1.14447	0.356577	1.13292	9.95943	1.13953	8.69421	1.14093	9.27916
2.64	1.183	0.76	2.5957	1.3883	-0.00525935	1.38827	-0.0695698	1.38827	-0.0641491	1.38828	-0.0581341	1.38806	-0.0550296	1.38827	-0.0531915	2.09409	-0.0330508	2.09404	-0.13377	2.09396	-0.113559	2.09405	-0.125841	2.09408	-0.113678	2.09398	-0.131873		1.15584	-645.079	1.06925	-527.654	1.07975	-328.029	1.08191	-343.197		1.14846	0.0521809	1.13693	10.1443	1.14354	8.57972	1.14493	9.43592
2.8	1.1802	0.773333	2.5933	1.38628	-0.00530781	1.38627	-0.069391	1.38626	-0.06399	1.38628	-0.0580116	1.38607	-0.0548815	1.38628	-0.0530727	2.09205	-0.0342153	2.09203	-0.136553	2.09204	-0.115994	2.09207	-0.128279	2.09208	-0.115943	2.092	-0.134322		1.1603	-357.194	1.07124	-533.699	1.08204	-326.009	1.08425	-339.601		1.15245	-0.186662	1.14095	10.2992	1.14754	8.63626	1.14893	9.57578
2.96	1.1777	0.853333	2.5833	1.38427	-0.00535405	1.38429	-0.0692157	1.38427	-0.0638096	1.38429	-0.0578663	1.38407	-0.0546987	1.38428	-0.0529273	2.09007	-0.0354579	2.09004	-0.139382	2.09001	-0.118475	2.09001	-0.130762	2.09012	-0.118234	2.09006	-0.136848		1.16475	-111.944	1.07322	-540.134	1.08432	-321.904	1.0866	-336.902		1.15644	-0.291395	1.14496	10.4389	1.15154	8.76718	1.15293	9.65609
3.10667	1.1752	0.933333	2.5753	1.38227	-0.00539021	1.38228	-0.0690845	1.38226	-0.0636303	1.38228	-0.0577482	1.38208	-0.0545878	1.38227	-0.0528023	2.08804	-0.0367032	2.08806	-0.142219	2.08805	-0.120984	2.08803	-0.133466	2.08801	-0.120567	2.08796	-0.139357		1.16921	67.0322	1.07521	-537.335	1.08661	-322.206	1.08894	-336.92		1.16043	-0.189368	1.14898	10.5975	1.15554	8.88398	1.15692	9.67297
3.26667	1.1734	1.04	2.5651	1.38029	-0.0054319	1.38028	-0.0689148	1.38026	-0.0634966	1.38027	-0.0576493	1.3801	-0.0544739	1.38025	-0.0527219	2.08602	-0.0379813	2.08608	-0.145153	2.08608	-0.123585	2.08606	-0.136158	2.08599	-0.122927	2.08614	-0.141889		1.17367	141.58	1.07719	-532.014	1.08889	-322.71	1.09129	-335.112		1.16442	-0.0132115	1.15299	10.8066	1.15954	9.09763	1.16092	9.55902
3.42667	1.1715	1.09333	2.5613	1.37829	-0.00547021	1.37829	-0.0687844	1.37827	-0.0633414	1.37827	-0.0575056	1.37808	-0.0543005	1.37826	-0.052581	2.08407	-0.0393063	2.08406	-0.148131	2.08406	-0.126213	2.08401	-0.138956	2.08403	-0.12534	2.0839	-0.144509		1.17813	94.6746	1.07917	-530.055	1.09117	-323.134	1.09364	-332.276		1.16842	0.083403	1.15701	10.9634	1.16354	9.29875	1.16492	9.36946
3.57333	1.1703	1.21333	2.5511	1.37629	-0.00554737	1.37629	-0.0686679	1.37629	-0.0632276	1.37629	-0.0574119	1.3761	-0.0541713	1.37628	-0.0524723	2.08207	-0.0406473	2.08204	-0.151184	2.08203	-0.128676	2.08203	-0.141756	2.08207	-0.127692	2.08201	-0.147187		1.18259	-56.9883	1.08116	-527.647	1.09346	-323.838	1.09598	-332.23		1.17241	0.0577225	1.16102	11.0974	1.16754	9.35103	1.16892	9.36627
3.73333	1.1687	1.24	2.5489	1.3743	-0.00556026	1.37429	-0.0685456	1.37428	-0.0631265	1.3743	-0.0573184	1.37407	-0.054083	1.37427	-0.0523694	2.08009	-0.0420205	2.08005	-0.154241	2.08014	-0.131272	2.08002	-0.144593	2.08004	-0.129948	2.07999	-0.149789		1.18705	-114.239	1.08314	-517.621	1.09574	-324.167	1.09833	-329.114		1.1764	0.0115103	1.16504	11.243	1.17154	9.10862	1.17292	9.4946
3.89333	1.1672	1.4	2.5387	1.37229	-0.00563815	1.37228	-0.0684241	1.37228	-0.0629992	1.37228	-0.057259	1.37208	-0.0539641	1.37229	-0.0522881	2.0781	-0.0434641	2.07799	-0.157315	2.07815	-0.134	2.07808	-0.147453	2.0781	-0.132405	2.07806	-0.152444		1.1915	-56.6319	1.08513	-505.713	1.09803	-324.441	1.10067	-326.315		1.18039	0.071664	1.16905	11.2977	1.17554	8.88066	1.17691	9.51454
4.04	1.1662	1.4	2.5387	1.37027	-0.00570151	1.3703	-0.0683455	1.37028	-0.0628877	1.3703	-0.0571708	1.37006	-0.0538577	1.3703	-0.0522199	2.07602	-0.0449233	2.07603	-0.16047	2.07612	-0.136816	2.07601	-0.150369	2.07602	-0.134969	2.07614	-0.1552		1.19596	-36.8375	1.08711	-495.196	1.10031	-323.498	1.10302	-325.811		1.18438	0.0768575	1.17307	11.3726	1.17954	8.85372	1.18091	9.45014
4.2	1.1653	1.56	2.5297	1.36828	-0.0057483	1.36829	-0.0682377	1.36826	-0.0628325	1.36828	-0.0570815	1.36807	-0.0537749	1.36826	-0.0521495	2.07414	-0.0464432	2.07405	-0.163685	2.0741	-0.139634	2.07405	-0.153329	2.07401	-0.137533	2.0741	-0.157959		1.20042	-32.6305	1.0891	-475.616	1.1026	-326.348	1.10537	-324.341		1.18837	-0.0752995	1.17709	11.4825	1.18355	8.88147	1.18491	9.34106
4.36	1.1644	1.70667	2.5217	1.36627	-0.0057995	1.36628	-0.0681751	1.36627	-0.0627576	1.36628	-0.0570423	1.36607	-0.0537456	1.36627	-0.0521138	2.07205	-0.0479908	2.07206	-0.166865	2.07207	-0.142474	2.07206	-0.156324	2.07208	-0.140117	2.07205	-0.160746		1.20488	-30.4995	1.09108	-442.876	1.10488	-328.986	1.10771	-323.214		1.19236	-0.251492	1.1811	11.6379	1.18755	8.97222	1.18891	9.15843
4.50667	1.1638	1.86667	2.5139	1.36428	-0.0058524	1.36428	-0.0680699	1.36423	-0.0626862	1.3643	-0.0569597	1.36406	-0.0536368	1.36425	-0.052025	2.07011	-0.049559	2.07006	-0.170211	2.07012	-0.145424	2.07006	-0.159414	2.07013	-0.142783	2.07008	-0.163615		1.20934	-28.0812	1.09307	-412.977	1.10717	-329.76	1.11006	-320.558		1.19635	-0.274054	1.18512	11.7969	1.19155	9.18636	1.19291	9.03107
4.66667	1.1631	2.02667	2.5071	1.36225	-0.00590478	1.3623	-0.0680095	1.36224	-0.0626216	1.36228	-0.0569109	1.36209	-0.053592	1.36227	-0.0519753	2.06809	-0.0511915	2.06806	-0.173519	2.06808	-0.148328	2.06801	-0.162507	2.06806	-0.145422	2.06813	-0.166444		1.2138	-26.2188	1.09505	-397.569	1.10945	-330.577	1.1124	-322.361		1.20034	-0.112569	1.18913	11.8622	1.19555	9.05427	1.1969	9.17025
4.82667	1.1625	2.17333	2.5009	1.36024	-0.0059808	1.36031	-0.0679455	1.3603	-0.0625363	1.36028	-0.0569007	1.36008	-0.0535486	1.36027	-0.051967	2.06605	-0.0528371	2.06607	-0.176841	2.0661	-0.15137	2.06606	-0.165635	2.0661	-0.148128	2.06601	-0.169342		1.21825	-24.9912	1.09703	-387.702	1.11173	-330.558	1.11475	-320.297		1.20433	0.157108	1.19315	11.9943	1.19955	8.74185	1.2009	9.38174
4.97333	1.1619	2.33333	2.495	1.35825	-0.00603409	1.35831	-0.0678884	1.35831	-0.062466	1.3583	-0.05685	1.3581	-0.0534763	1.3583	-0.0518908	2.06409	-0.0545771	2.06408	-0.180333	2.064	-0.154445	2.06406	-0.168835	2.06407	-0.150881	2.06406	-0.172307		1.22271	-23.9822	1.09902	-375.677	1.11402	-331.06	1.11709	-316.824		1.20832	0.502416	1.19716	12.2003	1.20355	8.84192	1.2049	9.47493
5.13333	1.1613	2.49333	2.4897	1.35626	-0.00609431	1.3563	-0.0678278	1.35629	-0.0624427	1.35628	-0.0568517	1.35608	-0.0534351	1.35629	-0.0519096	2.06206	-0.056323	2.06206	-0.183819	2.06216	-0.15755	2.0621	-0.172042	2.06208	-0.153655	2.0621	-0.175278		1.22717	-22.8514	1.101	-368.43	1.1163	-331.264	1.11944	-314.314		1.21231	0.855277	1.20118	12.3491	1.20755	9.09035	1.2089	9.48603
5.29333	1.1607	2.64	2.4844	1.35428	-0.00617563	1.3543	-0.0678373	1.35428	-0.0624444	1.35429	-0.056805	1.35407	-0.0534384	1.35429	-0.0518859	2.06007	-0.0581137	2.06004	-0.187354	2.06013	-0.160711	2.06009	-0.175348	2.06004	-0.156448	2.05994	-0.178296		1.23163	-22.0318	1.10299	-364.396	1.11859	-330.853	1.12179	-309.79		1.2163	1.07024	1.20519	12.5204	1.21155	9.33884	1.2129	9.39971
5.44	1.16	2.8	2.4795	1.35227	-0.0062178	1.35229	-0.0677642	1.35229	-0.0623483	1.35234	-0.0567391	1.35209	-0.0533796	1.3523	-0.0518661	2.05804	-0.0599436	2.05807	-0.191013	2.05809	-0.163963	2.05807	-0.178775	2.05805	-0.159378	2.05816	-0.181449		1.23609	-21.454	1.10497	-358.818	1.12087	-329.105	1.12413	-312.728		1.22029	1.06094	1.20921	12.6845	1.21555	9.50597	1.21689	9.16007
5.6	1.1597	2.96	2.4748	1.35028	-0.00627993	1.35031	-0.0677224	1.3503	-0.0623566	1.35032	-0.0567669	1.35009	-0.0533556	1.35028	-0.0518574	2.05609	-0.0618417	2.05606	-0.194689	2.05614	-0.167247	2.05605	-0.182232	2.05608	-0.162343	2.05598	-0.184636		1.24054	-21.0103	1.10696	-355.142	1.12316	-329.45	1.12648	-313.706		1.22428	0.983278	1.21322	12.8052	1.21955	9.50392	1.22089	9.03501
5.76	1.1594	3.10667	2.4705	1.34829	-0.00635041	1.34831	-0.0676787	1.34828	-0.0623456	1.34832	-0.0568022	1.34809	-0.0533426	1.34829	-0.0518429	2.05411	-0.063775	2.05405	-0.198353	2.05414	-0.17055	2.05408	-0.185657	2.05408	-0.16527	2.05401	-0.18779		1.245	-20.535	1.10894	-352.906	1.12544	-329.378	1.12882	-312.953		1.22827	1.01865	1.21724	12.9267	1.22356	9.28519	1.22489	9.22399
5.90667	1.1591	3.26667	2.4662	1.3463	-0.00641736	1.34632	-0.0676809	1.34629	-0.0623638	1.3463	-0.0568161	1.34608	-0.0533477	1.34627	-0.0518407	2.05201	-0.0657266	2.05207	-0.202084	2.0522	-0.173894	2.05205	-0.189173	2.05212	-0.168272	2.05199	-0.190949		1.24946	-19.9122	1.11092	-353.6	1.12772	-326.207	1.13117	-313.359		1.23226	1.14434	1.22125	13.0533	1.22756	8.93923	1.22889	9.41717
6.06667	1.1588	3.42667	2.4621	1.34429	-0.00649748	1.34431	-0.0676669	1.34429	-0.0623428	1.34431	-0.0568395	1.34409	-0.0533452	1.34428	-0.0518628	2.05005	-0.0677328	2.05006	-0.205834	2.05003	-0.177335	2.05005	-0.192678	2.05011	-0.17128	2.05009	-0.194203		1.25392	-19.5935	1.11291	-353.657	1.13001	-324.918	1.13352	-310.68		1.23625	1.19487	1.22527	13.1972	1.23156	8.75093	1.23289	9.46128
6.22667	1.1585	3.57333	2.4584	1.34227	-0.00658319	1.3423	-0.0677004	1.34227	-0.0623795	1.34228	-0.0568792	1.34207	-0.0534207	1.34227	-0.0519022	2.04808	-0.0697696	2.04807	-0.209655	2.04803	-0.180772	2.0481	-0.19626	2.04804	-0.174323	2.04805	-0.197498		1.25838	-19.2001	1.11489	-349.362	1.13229	-326.041	1.13586	-310.009		1.24024	1.14666	1.22928	13.3423	1.23556	8.87897	1.23688	9.38888
6.37333	1.1582	3.73333	2.4544	1.34029	-0.00663654	1.34028	-0.0676934	1.34027	-0.0623824	1.34028	-0.0568955	1.34008	-0.0534231	1.34027	-0.0518969	2.04607	-0.0718724	2.04607	-0.213482	2.04608	-0.184239	2.04611	-0.19991	2.04611	-0.177456	2.04613	-0.200823		1.26284	-18.5997	1.11688	-345.535	1.13458	-328.138	1.13821	-307.069		1.24423	1.02971	1.2333	13.4382	1.23956	9.35441	1.24088	9.18997
6.53333	1.1579	3.89333	2.451	1.33829	-0.00674204	1.3383	-0.0677205	1.33828	-0.0624429	1.33829	-0.056929	1.33808	-0.0534663	1.33826	-0.0519382	2.04409	-0.0739998	2.04404	-0.217446	2.04417	-0.187819	2.04406	-0.203646	2.04412	-0.180626	2.04395	-0.20426		1.26729	-17.9516	1.11886	-343.179	1.13686	-327.463	1.14055	-305.305		1.24822	0.793157	1.23731	13.5065	1.24356	9.84268	1.24488	8.90063
6.69333	1.1579	4.04	2.4472	1.33628	-0.00676072	1.33631	-0.0677025	1.33627	-0.0624793	1.33633	-0.0570042	1.33609	-0.053494	1.33627	-0.0519838	2.04209	-0.0761766	2.0421	-0.221423	2.04208	-0.191429	2.04208	-0.207384	2.04208	-0.183866	2.04209	-0.207707		1.27175	-17.6557	1.12085	-339.413	1.13915	-324.754	1.1429	-305.742		1.25221	0.52593	1.24133	13.6677	1.24756	9.91074	1.24888	8.83284
6.84	1.1576	4.2	2.4441	1.33428	-0.00687399	1.3343	-0.0677956	1.33428	-0.0624804	1.33431	-0.0570308	1.33409	-0.0535513	1.33428	-0.0519972	2.04006	-0.0784002	2.04004	-0.225497	2.04008	-0.195062	2.04002	-0.211229	2.04004	-0.187105	2.04006	-0.211195		1.27621	-17.4958	1.12283	-333.925	1.14143	-324.777	1.14525	-302.037		1.2562	0.66503	1.24534	13.8231	1.25156	9.58447	1.25288	9.0695
7	1.1573	4.36	2.4407	1.33227	-0.006948	1.33227	-0.0678172	1.33229	-0.0625484	1.33233	-0.0571216	1.33208	-0.0536211	1.33227	-0.0520527	2.0381	-0.0806741	2.0381	-0.2296	2.03814	-0.198825	2.03808	-0.215157	2.03811	-0.190434	2.03791	-0.214823		1.28067	-17.0628	1.12482	-333.118	1.14372	-327.094	1.14759	-298.54		1.26019	1.3196	1.24936	13.9222	1.25556	9.22202	1.25687	9.26769
7.16	1.1569	4.50667	2.4376	1.33028	-0.00703712	1.33029	-0.0678412	1.3303	-0.0625859	1.3303	-0.0572196	1.33007	-0.0536759	1.33026	-0.0521112	2.03604	-0.0829979	2.03607	-0.233677	2.03608	-0.202573	2.03601	-0.219088	2.03607	-0.193795	2.03604	-0.218454		1.28513	-16.7125	1.1268	-342.112	1.146	-325.783	1.14994	-296.321		1.26418	2.035	1.25337	14.0816	1.25956	9.09356	1.26087	9.30602
7.30667	1.1569	4.66667	2.4348	1.32829	-0.00715152	1.32829	-0.0679049	1.32828	-0.0626566	1.32834	-0.057268	1.32808	-0.0536984	1.32827	-0.0521822	2.03404	-0.0853391	2.03406	-0.237888	2.03413	-0.206418	2.03409	-0.223159	2.03407	-0.197185	2.03402	-0.222171		1.28959	-16.4933	1.12878	-349.828	1.14828	-321.958	1.15228	-294.888		1.26817	2.58572	1.25739	14.1893	1.26357	9.24491	1.26487	9.21911
7.46667	1.1566	4.82667	2.4314	1.3263	-0.0072024	1.32631	-0.0679525	1.3263	-0.0627422	1.32633	-0.057385	1.3261	-0.053776	1.3263	-0.0522299	2.03211	-0.0877758	2.03209	-0.242235	2.03208	-0.2104	2.0321	-0.227361	2.03211	-0.200732	2.03209	-0.225994		1.29404	-16.0526	1.13077	-353.411	1.15057	-324.781	1.15463	-295.329		1.27217	2.89817	1.26141	14.3046	1.26757	9.5013	1.26887	8.98681
7.62667	1.1566	4.97333	2.4286	1.32428	-0.00730503	1.3243	-0.0680386	1.32427	-0.0628473	1.32432	-0.0574741	1.32409	-0.0538723	1.3243	-0.0523282	2.03007	-0.0902435	2.03007	-0.246573	2.0301	-0.214399	2.03004	-0.231527	2.03009	-0.204291	2.03004	-0.229897		1.2985	-15.5818	1.13275	-363.023	1.15285	-327.775	1.15697	-297.101		1.27616	2.9802	1.26542	14.4311	1.27157	9.65485	1.27287	8.71441
7.77333	1.1566	5.13333	2.4259	1.32231	-0.00735994	1.32232	-0.0681359	1.32231	-0.0629583	1.32234	-0.0576151	1.32212	-0.0539316	1.3223	-0.0524205	2.02811	-0.0927356	2.02807	-0.250924	2.02816	-0.218402	2.02809	-0.23577	2.0281	-0.207853	2.0281	-0.233757		1.30296	-15.4168	1.13474	-375.462	1.15514	-325.736	1.15932	-297.221		1.28015	3.02388	1.26944	14.5472	1.27557	9.74522	1.27686	8.73781
7.93333	1.1563	5.29333	2.4231	1.32028	-0.00751179	1.32034	-0.0682134	1.32029	-0.0630701	1.32034	-0.057713	1.32009	-0.0540591	1.32031	-0.0524654	2.02612	-0.0952794	2.02609	-0.255364	2.02612	-0.222549	2.02609	-0.240126	2.02608	-0.211539	2.02603	-0.237771		1.30742	-15.3276	1.13672	-383.708	1.15742	-325.173	1.16167	-297.084		1.28414	3.20571	1.27345	14.7082	1.27957	9.72619	1.28086	9.0636
8.09333	1.1563	5.44	2.4203	1.31829	-0.00757249	1.31834	-0.0683414	1.31831	-0.0631834	1.31834	-0.0578687	1.3181	-0.0541384	1.31833	-0.0525976	2.02411	-0.0978813	2.02406	-0.259821	2.02418	-0.226687	2.02405	-0.244554	2.02409	-0.215262	2.02406	-0.241816		1.31188	-15.1165	1.13871	-387.468	1.15971	-328.13	1.16401	-294.502		1.28813	3.55374	1.27747	14.8642	1.28357	9.50975	1.28486	9.33466
8.24	1.156	5.6	2.4178	1.31631	-0.00767351	1.31634	-0.0684318	1.31629	-0.0632973	1.31634	-0.0580322	1.31609	-0.0542729	1.31631	-0.0526973	2.02208	-0.100533	2.02204	-0.264384	2.02206	-0.230925	2.02207	-0.24901	2.02211	-0.219028	2.022	-0.245916		1.31633	-14.8655	1.14069	-387.681	1.16199	-327.866	1.16636	-291.25		1.29212	3.95773	1.28148	14.9237	1.28757	9.32123	1.28886	9.40701
8.4	1.156	5.76	2.415	1.3143	-0.00780077	1.31433	-0.0685967	1.31429	-0.0634387	1.31432	-0.0581636	1.31408	-0.0543879	1.31427	-0.052855	2.02012	-0.103222	2.02006	-0.26891	2.02018	-0.235248	2.02007	-0.253549	2.02014	-0.222828	2.01997	-0.250172		1.32079	-14.7842	1.14267	-384.223	1.16427	-326.057	1.1687	-291.66		1.29611	4.2171	1.2855	14.9716	1.29157	9.36922	1.29286	9.28761
8.56	1.1557	5.90667	2.4125	1.31227	-0.0079228	1.31231	-0.0686987	1.31226	-0.0635958	1.31232	-0.0583239	1.31211	-0.0544888	1.31229	-0.0529423	2.01803	-0.10595	2.01803	-0.273612	2.01824	-0.239593	2.01804	-0.258229	2.01816	-0.226812	2.01813	-0.254435		1.32525	-14.7956	1.14466	-383.383	1.16656	-330.087	1.17105	-290.344		1.3001	4.18995	1.28951	15.1277	1.29557	9.55898	1.29685	8.95157
8.70667	1.1557	6.06667	2.41	1.31029	-0.00799483	1.3103	-0.0688175	1.31029	-0.0637648	1.31032	-0.0585021	1.31009	-0.0546299	1.31028	-0.0530655	2.01609	-0.108711	2.01615	-0.278316	2.01619	-0.24408	2.01606	-0.262956	2.01603	-0.230801	2.01616	-0.258774		1.32971	-14.5693	1.14664	-386.042	1.16884	-333.684	1.1734	-289.859		1.30409	4.03294	1.29353	15.1856	1.29957	9.84581	1.30085	8.60228
8.86667	1.1557	6.22667	2.4076	1.30832	-0.00809186	1.30834	-0.0689694	1.30829	-0.0639113	1.30832	-0.0586988	1.30808	-0.0547974	1.30828	-0.0532302	2.01402	-0.111528	2.01411	-0.283062	2.01412	-0.248575	2.01408	-0.267703	2.01411	-0.234823	2.01412	-0.263277		1.33417	-14.2552	1.14863	-392.18	1.17113	-334.197	1.17574	-291		1.30808	3.92384	1.29754	15.2091	1.30358	10.1448	1.30485	8.59256
9.02667	1.1554	6.37333	2.4054	1.30631	-0.00822083	1.30631	-0.0691664	1.30629	-0.0640919	1.30633	-0.0588303	1.30611	-0.0549392	1.30629	-0.0533663	2.01208	-0.114368	2.01221	-0.287942	2.01202	-0.253215	2.01204	-0.272614	2.01211	-0.238993	2.01224	-0.267901		1.33863	-14.0412	1.15061	-413.497	1.17341	-335.733	1.17809	-287.721		1.31207	3.85126	1.30156	15.3076	1.30758	10.1947	1.30885	8.84667
9.17333	1.1554	6.53333	2.4029	1.30428	-0.00834901	1.30433	-0.0693178	1.30429	-0.0643113	1.30431	-0.0590353	1.30408	-0.0550984	1.30429	-0.0535259	2.01007	-0.117232	2.01005	-0.292853	2.01015	-0.25783	2.01006	-0.277634	2.0101	-0.243209	2.01	-0.272609		1.34308	-13.908	1.1526	-440.764	1.1757	-339.394	1.18043	-284.886		1.31606	3.75423	1.30557	15.4082	1.31158	10.0062	1.31285	9.05606
9.33333	1.1554	6.69333	2.4004	1.30229	-0.00844021	1.30233	-0.0695065	1.30229	-0.0644566	1.30231	-0.0592663	1.30208	-0.0552503	1.30229	-0.0536709	2.00814	-0.120163	2.00815	-0.297821	2.00817	-0.262575	2.00812	-0.282705	2.00808	-0.24744	2.00807	-0.277292		1.34754	-13.7062	1.15458	-464.148	1.17798	-339.838	1.18278	-283.252		1.32005	3.79099	1.30959	15.5494	1.31558	9.92165	1.31684	9.12507
9.49333	1.1554	6.84	2.3983	1.3003	-0.00857069	1.30035	-0.0696794	1.30029	-0.0646607	1.30033	-0.0594249	1.30008	-0.0554382	1.30028	-0.0538122	2.00606	-0.123229	2.00606	-0.303017	2.00612	-0.267549	2.00603	-0.288063	2.00603	-0.251931	2.00612	-0.282325		1.352	-13.3649	1.15657	-484.251	1.18027	-337.535	1.18513	-281.62		1.32404	3.98283	1.3136	15.6514	1.31958	10.2048	1.32084	9.04321
9.64	1.1551	7	2.3961	1.2983	-0.00865794	1.29836	-0.0698643	1.2983	-0.0648997	1.29832	-0.0596903	1.29808	-0.0556308	1.29829	-0.0539983	2.00419	-0.126212	2.00411	-0.308076	2.00414	-0.272471	2.00409	-0.293326	2.0041	-0.256369	2.00393	-0.287182		1.35646	-13.1791	1.15855	-496.889	1.18255	-337.096	1.18747	-281.651		1.32803	4.03237	1.31762	15.7276	1.32358	10.5029	1.32484	8.78733
9.8	1.1551	7.16	2.3942	1.29628	-0.00887278	1.29633	-0.0701056	1.29631	-0.065107	1.29632	-0.0599115	1.2961	-0.0558347	1.2963	-0.0541817	2.00214	-0.129158	2.00213	-0.31319	2.00215	-0.277451	2.0021	-0.298661	2.002	-0.260843	2.00209	-0.292314		1.36092	-13.1281	1.16053	-500.342	1.18483	-337.767	1.18982	-280.47		1.33202	3.88338	1.32163	15.852	1.32758	10.4999	1.32884	8.56376
9.96	1.1551	7.30667	2.3918	1.29427	-0.00884913	1.29433	-0.0703584	1.29429	-0.0653379	1.2943	-0.0601501	1.29409	-0.0560517	1.29429	-0.0543559	2.00007	-0.132134	2.00006	-0.318428	2.00003	-0.282578	2.00007	-0.304182	2.0001	-0.265464	1.99999	-0.29748		1.36538	-12.984	1.16252	-495.23	1.18712	-338.75	1.19216	-280.68		1.33601	3.9306	1.32565	15.997	1.33158	10.3738	1.33284	8.68728
10.1067	1.1548	7.46667	2.3899	1.29227	-0.00903999	1.29233	-0.0705606	1.2923	-0.0656209	1.29231	-0.0604248	1.29207	-0.0563052	1.29226	-0.0545729	1.99812	-0.135257	1.99815	-0.323679	1.99813	-0.287657	1.99807	-0.309712	1.99813	-0.270165	1.99809	-0.302721		1.36983	-12.7947	1.1645	-485.535	1.1894	-337.107	1.19451	-278.323		1.34	4.1299	1.32966	16.1288	1.33558	10.0222	1.33683	9.07234
10.2667	1.1548	7.62667	2.3877	1.29028	-0.00919232	1.2903	-0.0708349	1.29028	-0.0659014	1.2903	-0.0607061	1.29007	-0.0564718	1.29025	-0.0548179	1.99611	-0.13843	1.99607	-0.329032	1.99621	-0.292837	1.99608	-0.315383	1.99617	-0.274912	1.99614	-0.308086		1.37429	-12.6667	1.16649	-472.688	1.19169	-334.047	1.19685	-273.735		1.34399	4.14392	1.33368	16.3015	1.33958	9.45795	1.34083	9.37989
10.4267	1.1548	7.77333	2.3859	1.2883	-0.00928805	1.28834	-0.0710508	1.2883	-0.0661381	1.28832	-0.060966	1.28808	-0.0567084	1.28828	-0.0549874	1.99418	-0.141634	1.99409	-0.334502	1.99411	-0.298119	1.99408	-0.321131	1.99415	-0.279787	1.99412	-0.313564		1.37875	-12.5781	1.16847	-455.682	1.19397	-332.491	1.1992	-274.513		1.34798	4.14266	1.33769	16.3823	1.34359	9.08034	1.34483	9.46112
10.5733	1.1548	7.93333	2.3837	1.2863	-0.00946304	1.28633	-0.0713315	1.28628	-0.0664234	1.28632	-0.0612568	1.28609	-0.0569319	1.28631	-0.0552339	1.99212	-0.14488	1.99213	-0.339958	1.9921	-0.303536	1.99213	-0.326968	1.99213	-0.284735	1.9921	-0.319117		1.38321	-12.525	1.17046	-439.206	1.19626	-331.622	1.20155	-273.2		1.35197	4.36681	1.34171	16.3718	1.34759	9.02238	1.34883	9.30575
10.7333	1.1545	8.09333	2.3815	1.2843	-0.00962751	1.28435	-0.0715714	1.28428	-0.0667555	1.28432	-0.0615082	1.28408	-0.0572136	1.28432	-0.0554281	1.99008	-0.14819	1.99018	-0.345491	1.99001	-0.309035	1.99012	-0.332981	1.99009	-0.289811	1.99002	-0.324834		1.38767	-12.6552	1.17244	-431.021	1.19854	-332.283	1.20389	-270.624		1.35596	4.53107	1.34573	16.4614	1.35159	9.22112	1.35283	8.93215
10.8933	1.1545	8.24	2.3797	1.2823	-0.00974814	1.28234	-0.0719298	1.28231	-0.0670057	1.28235	-0.0618213	1.2821	-0.057464	1.28232	-0.0557138	1.98806	-0.151492	1.98819	-0.351132	1.98815	-0.314607	1.98808	-0.339095	1.98808	-0.294984	1.98815	-0.330616		1.39212	-12.7271	1.17442	-431.25	1.20082	-332.786	1.20624	-270.49		1.35995	4.33586	1.34974	16.5124	1.35559	9.68242	1.35682	8.5845
11.04	1.1545	8.4	2.3781	1.28031	-0.00991809	1.28035	-0.0722824	1.2803	-0.0673764	1.28035	-0.0621586	1.28009	-0.0577196	1.2803	-0.0559836	1.98605	-0.154861	1.98614	-0.35674	1.98619	-0.320279	1.98606	-0.345272	1.98615	-0.300215	1.98616	-0.336483		1.39658	-12.4893	1.17641	-438.997	1.20311	-333.027	1.20858	-269.374		1.36394	3.99589	1.35376	16.5915	1.35959	10.2048	1.36082	8.5954
11.2	1.1545	8.56	2.3759	1.27831	-0.0100645	1.27834	-0.0725655	1.27831	-0.0677207	1.27836	-0.0625297	1.27813	-0.0580224	1.27831	-0.0562338	1.98406	-0.158254	1.98415	-0.362483	1.98415	-0.326042	1.9841	-0.351586	1.98416	-0.305502	1.98412	-0.342596		1.40104	-12.0693	1.17839	-446.966	1.20539	-331.079	1.21093	-268.014		1.36793	3.71814	1.35777	16.712	1.36359	10.535	1.36482	8.85795
11.36	1.1542	8.70667	2.3741	1.2763	-0.0102424	1.27635	-0.0728981	1.27632	-0.0680546	1.27635	-0.0628653	1.27614	-0.0582696	1.27632	-0.0565069	1.98216	-0.16168	1.98213	-0.368306	1.9821	-0.331849	1.98203	-0.358014	1.98214	-0.310932	1.98208	-0.348755		1.4055	-11.8603	1.18038	-449.686	1.20768	-328.447	1.21328	-264.33		1.37192	3.61217	1.36179	16.7049	1.36759	10.7141	1.36882	9.0603
11.5067	1.1542	8.86667	2.3725	1.27432	-0.0104231	1.27436	-0.0732629	1.27433	-0.0683987	1.27435	-0.0632146	1.27413	-0.0586019	1.27432	-0.0567724	1.98012	-0.165236	1.98013	-0.374279	1.98018	-0.337873	1.98011	-0.364572	1.98011	-0.316618	1.98002	-0.355152		1.40996	-11.867	1.18236	-454.84	1.20996	-325.125	1.21562	-261.667		1.37592	3.67061	1.3658	16.6562	1.37159	10.8312	1.37282	9.12246
11.6667	1.1542	9.02667	2.3707	1.27231	-0.0106016	1.27236	-0.07366	1.27234	-0.0687979	1.27236	-0.0635926	1.27213	-0.0589278	1.27234	-0.0570411	1.97816	-0.168702	1.97807	-0.380134	1.97813	-0.343803	1.97805	-0.371179	1.97807	-0.322232	1.97805	-0.361533		1.41442	-11.8323	1.18435	-464.545	1.21225	-321.57	1.21797	-261.226		1.37991	3.88033	1.36982	16.7499	1.37559	10.8454	1.37681	9.03218
11.8267	1.1542	9.17333	2.3688	1.27033	-0.0108247	1.27034	-0.0740332	1.27033	-0.0692157	1.27033	-0.0639997	1.27011	-0.0592588	1.27032	-0.0573905	1.976	-0.1722	1.97612	-0.386035	1.97616	-0.34983	1.97603	-0.377883	1.97609	-0.32792	1.97607	-0.367986		1.41887	-11.6425	1.18633	-468.523	1.21453	-321.256	1.22031	-261.195		1.3839	4.21947	1.37383	16.7918	1.37959	10.7632	1.38081	8.77733
11.9733	1.1538	9.33333	2.367	1.2683	-0.0109879	1.26836	-0.0744394	1.26833	-0.0696128	1.26837	-0.0643643	1.26813	-0.0596023	1.26833	-0.0577144	1.97412	-0.175801	1.97414	-0.392031	1.97408	-0.356048	1.97412	-0.384674	1.9741	-0.333772	1.97415	-0.37465		1.42333	-11.3234	1.18832	-467.367	1.21682	-320.197	1.22266	-260.189		1.38789	4.46539	1.37785	16.8137	1.3836	10.6161	1.38481	8.57731
12.1333	1.1538	9.49333	2.3654	1.26629	-0.0111739	1.26633	-0.074874	1.26631	-0.0700788	1.26634	-0.0647962	1.26612	-0.0599874	1.26632	-0.0580336	1.97216	-0.179388	1.97214	-0.398075	1.9722	-0.36229	1.97208	-0.39156	1.9721	-0.339705	1.97204	-0.381365		1.42779	-11.0932	1.1903	-474.361	1.2191	-318.66	1.22501	-258.1		1.39188	4.38528	1.38186	16.9005	1.3876	10.4088	1.38881	8.72115
12.2933	1.1538	9.64	2.3635	1.26429	-0.0113906	1.26434	-0.0753074	1.26432	-0.0705162	1.26432	-0.0652804	1.26409	-0.0603467	1.26433	-0.0583917	1.97003	-0.182962	1.9701	-0.404229	1.97012	-0.368611	1.97012	-0.39857	1.97011	-0.345624	1.97016	-0.388093		1.43225	-11.1016	1.19228	-482.325	1.22138	-317.903	1.22735	-257.669		1.39587	4.0828	1.38588	16.9841	1.3916	10.0851	1.39281	9.06948
12.44	1.1538	9.8	2.362	1.26229	-0.0115887	1.26233	-0.0757736	1.26233	-0.0709746	1.26233	-0.0656525	1.26207	-0.0607094	1.26231	-0.0587244	1.96811	-0.186636	1.96803	-0.410442	1.96813	-0.375102	1.96815	-0.40564	1.9681	-0.351828	1.96813	-0.395127		1.43671	-11.1917	1.19427	-487.433	1.22367	-316.553	1.2297	-256.024		1.39986	3.81521	1.38989	17.1199	1.3956	9.63162	1.3968	9.32692
12.6	1.1535	9.96	2.3601	1.2603	-0.0117794	1.26032	-0.0762817	1.2603	-0.0714569	1.26034	-0.0661308	1.2601	-0.0610909	1.26032	-0.0590611	1.96615	-0.19033	1.96609	-0.416677	1.96614	-0.381549	1.96609	-0.412854	1.96606	-0.358041	1.96613	-0.40222		1.44117	-11.1508	1.19625	-499.654	1.22595	-314.105	1.23204	-253.568		1.40385	3.71207	1.39391	17.2663	1.3996	9.17728	1.4008	9.40595
12.76	1.1535	10.1067	2.3586	1.25829	-0.0120165	1.25833	-0.0767392	1.2583	-0.0719532	1.25833	-0.0666169	1.25808	-0.0615215	1.25832	-0.0594841	1.96405	-0.194017	1.96417	-0.422935	1.96416	-0.388143	1.96413	-0.420142	1.96411	-0.364336	1.96415	-0.409357		1.44562	-11.0569	1.19824	-520.325	1.22824	-310.165	1.23439	-251.724		1.40784	3.75811	1.39792	17.3278	1.4036	8.96892	1.4048	9.27686
12.9067	1.1535	10.2667	2.357	1.2563	-0.0122517	1.25634	-0.0772158	1.25631	-0.0724403	1.25633	-0.0670782	1.2561	-0.0619106	1.25633	-0.0598511	1.96216	-0.197795	1.96219	-0.429223	1.96217	-0.394835	1.96215	-0.42748	1.96209	-0.370768	1.96206	-0.416702		1.45008	-10.8951	1.20022	-551.829	1.23052	-307.443	1.23674	-251.818		1.41183	3.94665	1.40194	17.3537	1.4076	9.19398	1.4088	8.94855
13.0667	1.1535	10.4267	2.3555	1.25429	-0.0124875	1.25432	-0.0777904	1.25429	-0.073043	1.25432	-0.067617	1.25409	-0.0623745	1.25431	-0.0602197	1.96005	-0.201563	1.96016	-0.435529	1.96017	-0.401523	1.96011	-0.43488	1.96014	-0.37729	1.96011	-0.423999		1.45454	-10.6132	1.20221	-583.067	1.23281	-304.08	1.23908	-249.856		1.41582	4.27985	1.40595	17.4271	1.4116	9.73679	1.4128	8.69278
13.2267	1.1532	10.5733	2.3539	1.2523	-0.0127167	1.25232	-0.0783807	1.2523	-0.0735555	1.25232	-0.0681046	1.25209	-0.0627536	1.25231	-0.0606393	1.95809	-0.205329	1.95811	-0.442016	1.95818	-0.40835	1.95816	-0.442567	1.95811	-0.383941	1.95806	-0.431487		1.459	-10.3735	1.20419	-607.463	1.23509	-296.973	1.24143	-244.073		1.41981	4.53275	1.40997	17.5181	1.4156	10.2549	1.41679	8.80448
13.3733	1.1532	10.7333	2.3524	1.25031	-0.0129434	1.25035	-0.0788956	1.25031	-0.0741119	1.25033	-0.0686153	1.2501	-0.0632317	1.25032	-0.0610407	1.95615	-0.209202	1.95613	-0.448431	1.95618	-0.415291	1.95609	-0.450322	1.95609	-0.390765	1.95613	-0.439194		1.46346	-10.3245	1.20617	-633.262	1.23737	-289.565	1.24377	-243.631		1.4238	4.47714	1.41398	17.6058	1.4196	10.5857	1.42079	9.0729
13.5333	1.1532	10.8933	2.3508	1.2483	-0.0132563	1.24833	-0.0795473	1.24831	-0.0746712	1.24833	-0.0692163	1.24812	-0.0636627	1.24832	-0.0614923	1.95395	-0.213115	1.95411	-0.454965	1.9541	-0.422274	1.9541	-0.458098	1.95408	-0.397607	1.954	-0.446879		1.46791	-10.2369	1.20816	-648.301	1.23966	-286.705	1.24612	-241.103		1.42779	4.3009	1.418	17.6079	1.42361	10.8286	1.42479	9.23657
13.6933	1.1532	11.04	2.3493	1.24631	-0.0134825	1.24634	-0.0801433	1.24629	-0.0752789	1.24632	-0.0698008	1.24611	-0.0641484	1.24631	-0.0619127	1.9521	-0.216955	1.95211	-0.461483	1.95202	-0.429294	1.95213	-0.465867	1.9521	-0.404464	1.95216	-0.45462		1.47237	-10.0786	1.21014	-657.27	1.24194	-282.945	1.24846	-236.467		1.43178	4.42683	1.42201	17.6348	1.42761	11.0032	1.42879	9.2906
13.84	1.1526	11.2	2.3477	1.24429	-0.0137844	1.24434	-0.0807829	1.24431	-0.0759231	1.24432	-0.0703667	1.24412	-0.0646321	1.24436	-0.0623675	1.95016	-0.220831	1.95019	-0.468016	1.95018	-0.436372	1.95015	-0.473692	1.95009	-0.411359	1.95011	-0.462386		1.47683	-10.0145	1.21213	-670.539	1.24423	-276.768	1.25081	-236.792		1.43577	4.54925	1.42603	17.7567	1.43161	11.1448	1.43279	9.2083
14	1.1526	11.36	2.3462	1.2423	-0.0140863	1.24233	-0.0814273	1.24231	-0.0765786	1.24233	-0.0709753	1.24211	-0.06515	1.24232	-0.062886	1.94811	-0.224736	1.94816	-0.474548	1.9482	-0.443501	1.94816	-0.481668	1.94812	-0.418463	1.94812	-0.470304		1.48129	-9.93856	1.21411	-696.058	1.24651	-274.849	1.25316	-235.554		1.43976	4.20891	1.43004	17.7377	1.43561	11.2621	1.43678	8.98074
14.16	1.1526	11.5067	2.3446	1.24029	-0.0143664	1.24036	-0.0821448	1.24031	-0.0772161	1.24034	-0.0715683	1.24012	-0.0656584	1.24033	-0.0633381	1.94609	-0.228725	1.94615	-0.481142	1.94628	-0.450716	1.94614	-0.489708	1.94616	-0.425582	1.9461	-0.478343		1.48575	-9.84415	1.2161	-727.845	1.2488	-274.346	1.2555	-234.194		1.44375	3.66533	1.43406	17.772	1.43961	11.2672	1.44078	8.85295
14.3067	1.1526	11.6667	2.3431	1.2383	-0.0146752	1.23837	-0.0828625	1.23831	-0.0779382	1.23835	-0.0722375	1.23809	-0.066202	1.23833	-0.0638412	1.94411	-0.232617	1.94419	-0.487667	1.94419	-0.457868	1.94415	-0.497742	1.94412	-0.43279	1.9443	-0.486379		1.49021	-9.91443	1.21808	-749.782	1.25108	-271.587	1.25785	-233.812		1.44774	3.21748	1.43808	17.9209	1.44361	11.0507	1.44478	9.04115
14.4667	1.1523	11.8267	2.3418	1.23631	-0.0149805	1.23636	-0.0835961	1.23633	-0.0786225	1.23636	-0.0728582	1.2361	-0.0667215	1.23633	-0.0643144	1.94224	-0.236645	1.94215	-0.494256	1.94216	-0.465272	1.94213	-0.505943	1.94211	-0.440131	1.94208	-0.494558		1.49466	-10.044	1.22006	-775.974	1.25336	-265.782	1.26019	-233.726		1.45173	2.98911	1.44209	17.9323	1.44761	10.6012	1.44878	9.28925
14.6267	1.1523	11.9733	2.3403	1.2343	-0.0152893	1.23434	-0.0844187	1.23432	-0.0793895	1.23434	-0.0735557	1.2341	-0.0672872	1.23432	-0.0648354	1.94019	-0.240625	1.94017	-0.500883	1.94019	-0.47264	1.94014	-0.514168	1.94012	-0.44748	1.94017	-0.502725		1.49912	-10.0917	1.22205	-827.302	1.25565	-262.256	1.26254	-233.095		1.45572	2.99885	1.44611	17.9868	1.45161	10.1394	1.45278	9.41039
14.7733	1.1523	12.1333	2.339	1.23231	-0.0156678	1.23236	-0.0852071	1.23229	-0.0801902	1.23234	-0.0742734	1.23207	-0.0678961	1.23234	-0.0653662	1.93814	-0.24466	1.93817	-0.507429	1.93813	-0.480043	1.93815	-0.522269	1.93817	-0.454931	1.93811	-0.511056		1.50358	-9.92785	1.22403	-884.379	1.25793	-259.225	1.26489	-231.838		1.45971	3.27242	1.45012	18.1362	1.45561	9.84518	1.45677	9.4385
14.9333	1.1523	12.2933	2.3372	1.23032	-0.0160203	1.23036	-0.0860774	1.23032	-0.0809087	1.23034	-0.0749531	1.23011	-0.0684485	1.23033	-0.065873	1.93617	-0.248732	1.93614	-0.514019	1.93613	-0.487559	1.93622	-0.530562	1.93616	-0.462438	1.93614	-0.519391		1.50804	-9.55493	1.22602	-929.126	1.26022	-252.859	1.26723	-230.429		1.4637	3.76015	1.45414	18.1543	1.45961	9.79317	1.46077	9.3437
15.0933	1.152	12.44	2.3359	1.22832	-0.016386	1.22836	-0.0869294	1.2283	-0.0817485	1.22834	-0.0756905	1.22811	-0.0690985	1.2283	-0.066477	1.93412	-0.252801	1.93421	-0.520605	1.93419	-0.494998	1.93416	-0.53886	1.93413	-0.470022	1.93415	-0.527826		1.5125	-9.24513	1.228	-973.168	1.2625	-248.113	1.26958	-226.359		1.46769	4.27697	1.45815	18.1424	1.46362	10.0557	1.46477	9.11219
15.24	1.152	12.6	2.3344	1.22631	-0.0167503	1.22634	-0.0879011	1.22631	-0.082569	1.22633	-0.0764272	1.2261	-0.0697054	1.22633	-0.0670197	1.93221	-0.256844	1.93213	-0.527054	1.93218	-0.502458	1.93218	-0.547088	1.93214	-0.477646	1.93218	-0.536316		1.51696	-9.08264	1.22999	-1010.18	1.26479	-245.096	1.27192	-224.015		1.47168	4.59216	1.46217	18.1811	1.46762	10.5893	1.46877	9.04766
15.4	1.152	12.76	2.3332	1.22431	-0.0171134	1.22434	-0.0887844	1.22432	-0.0834297	1.22434	-0.0771622	1.22412	-0.070321	1.22436	-0.0675952	1.93011	-0.260954	1.93017	-0.533748	1.9302	-0.510096	1.93014	-0.555518	1.93012	-0.48537	1.93015	-0.544837		1.52141	-8.98774	1.23197	-1027.35	1.26707	-242.697	1.27427	-222.149		1.47567	4.63962	1.46618	18.1942	1.47162	11.1125	1.47277	9.29728
15.56	1.152	12.9067	2.3316	1.22232	-0.0175922	1.22235	-0.0897744	1.22231	-0.0843153	1.22235	-0.0779804	1.2221	-0.0709944	1.22233	-0.068213	1.92812	-0.265037	1.92813	-0.540303	1.92809	-0.517708	1.9282	-0.563979	1.92824	-0.493139	1.92824	-0.553375		1.52587	-8.88886	1.23396	-1023.15	1.26936	-240.266	1.27662	-219.646		1.47966	4.41882	1.4702	18.3419	1.47562	11.4311	1.47676	9.53822
15.7067	1.1517	13.0667	2.3304	1.22031	-0.0179518	1.22036	-0.090807	1.22032	-0.0851923	1.22036	-0.0788004	1.22013	-0.0716197	1.22034	-0.068818	1.92616	-0.269162	1.92617	-0.546874	1.92613	-0.525282	1.92613	-0.572243	1.92617	-0.501007	1.92617	-0.561859		1.53033	-8.70525	1.23594	-1002.89	1.27164	-238.686	1.27896	-218.265		1.48366	4.13068	1.47421	18.5112	1.47962	11.5723	1.48076	9.64427
15.8667	1.1517	13.2267	2.3288	1.21832	-0.018406	1.21837	-0.0918573	1.21833	-0.0861387	1.21834	-0.0796293	1.21812	-0.0723149	1.21835	-0.0694406	1.92409	-0.273237	1.92414	-0.553364	1.9241	-0.532814	1.92409	-0.580612	1.92412	-0.508773	1.92416	-0.570292		1.53479	-8.56148	1.23792	-971.89	1.27392	-237.735	1.28131	-217.222		1.48765	3.98894	1.47823	18.5638	1.48362	11.6123	1.48476	9.64677
16.0267	1.1517	13.3733	2.3273	1.21633	-0.0188852	1.21636	-0.0929455	1.2163	-0.0870993	1.21633	-0.0805108	1.21611	-0.0730499	1.21635	-0.070084	1.92215	-0.277343	1.92219	-0.559924	1.92213	-0.54044	1.92212	-0.589007	1.92212	-0.516709	1.92218	-0.578848		1.53925	-8.67273	1.23991	-929.073	1.27621	-234.379	1.28365	-215.28		1.49164	3.91903	1.48224	18.591	1.48762	11.5321	1.48876	9.52202
16.1733	1.1517	13.5333	2.326	1.21432	-0.0193306	1.21436	-0.0941471	1.2143	-0.0881219	1.21432	-0.0813759	1.2141	-0.0737394	1.21434	-0.0707573	1.92015	-0.281521	1.92008	-0.566327	1.92019	-0.547999	1.92008	-0.597393	1.92014	-0.524511	1.92022	-0.587494		1.5437	-8.79777	1.24189	-866.292	1.27849	-231.334	1.286	-213.686		1.49563	3.80772	1.48626	18.6852	1.49162	11.2871	1.49276	9.32373
16.3333	1.1514	13.6933	2.3248	1.2123	-0.019835	1.21234	-0.0952951	1.21228	-0.0891374	1.21231	-0.0823018	1.21211	-0.0745037	1.21234	-0.0714609	1.91813	-0.285684	1.91816	-0.572728	1.91807	-0.55567	1.91815	-0.605726	1.91807	-0.53243	1.9181	-0.595947		1.54816	-8.9548	1.24388	-799.876	1.28078	-228.838	1.28834	-214.484		1.49962	3.68583	1.49027	18.8457	1.49562	10.9849	1.49675	9.24483
16.4933	1.1514	13.84	2.3235	1.2103	-0.0203338	1.21033	-0.0964847	1.2103	-0.0901696	1.21032	-0.0831944	1.21009	-0.075239	1.21035	-0.072153	1.91611	-0.289847	1.91618	-0.579073	1.91615	-0.563283	1.91616	-0.613996	1.91619	-0.540381	1.91602	-0.604603		1.55262	-9.16134	1.24586	-728.912	1.28306	-227.266	1.29069	-212.68		1.50361	3.69928	1.49429	18.9591	1.49962	10.6404	1.50075	9.28873
16.64	1.1514	14	2.3223	1.2083	-0.0208438	1.20834	-0.0977147	1.20828	-0.0912606	1.20832	-0.084122	1.2081	-0.0760187	1.20833	-0.0728535	1.9142	-0.293975	1.91417	-0.585293	1.91416	-0.570855	1.91411	-0.62221	1.91416	-0.548323	1.91414	-0.613091		1.55708	-9.05743	1.24785	-648.347	1.28535	-223.575	1.29304	-211.541		1.5076	3.92895	1.4983	18.9777	1.50363	10.2842	1.50475	9.32161
16.8	1.1514	14.16	2.3208	1.2063	-0.0213852	1.20633	-0.0989832	1.2063	-0.0923285	1.20632	-0.0850654	1.20613	-0.076764	1.20631	-0.0735541	1.91214	-0.298129	1.91212	-0.591491	1.9122	-0.578512	1.91221	-0.630273	1.91214	-0.556285	1.91224	-0.621707		1.56154	-8.71356	1.24983	-572.113	1.28763	-218.698	1.29538	-215.415		1.51159	4.24703	1.50232	19.0441	1.50763	10.1488	1.50875	9.34381
16.96	1.1511	14.3067	2.3195	1.20431	-0.021928	1.20438	-0.100358	1.20429	-0.0934855	1.20434	-0.0860703	1.20413	-0.0776112	1.20434	-0.0742535	1.91021	-0.302288	1.91018	-0.597804	1.91023	-0.586046	1.91017	-0.638608	1.91018	-0.564221	1.91023	-0.630292		1.566	-8.28561	1.25181	-511.407	1.28991	-216.778	1.29773	-215.49		1.51558	4.34628	1.50633	19.1665	1.51163	10.4362	1.51275	9.36015
17.1067	1.1511	14.4667	2.3183	1.20232	-0.022533	1.20236	-0.101747	1.20228	-0.0946067	1.20232	-0.0870579	1.20212	-0.0784345	1.20232	-0.0750085	1.90821	-0.306413	1.90816	-0.603924	1.90828	-0.593467	1.90818	-0.646799	1.90814	-0.572156	1.90809	-0.638751		1.57045	-7.91286	1.2538	-462.16	1.2922	-216.511	1.30007	-211.908		1.51957	4.22997	1.51035	19.2259	1.51563	10.9505	1.51674	9.38031
17.2667	1.1511	14.6267	2.317	1.2003	-0.0231378	1.20035	-0.103197	1.20029	-0.0958006	1.20035	-0.0880601	1.20012	-0.0792871	1.20032	-0.0758202	1.90617	-0.310506	1.90621	-0.60993	1.90612	-0.601013	1.90612	-0.654889	1.90616	-0.580111	1.90617	-0.647213		1.57491	-7.72107	1.25578	-411.298	1.29448	-215.883	1.30242	-212.719		1.52356	4.1371	1.51436	19.2616	1.51963	11.42	1.52074	9.38752
17.4267	1.1507	14.7733	2.3158	1.19833	-0.0236866	1.19837	-0.104659	1.19832	-0.0970018	1.19835	-0.0890737	1.19812	-0.0800969	1.19835	-0.0765498	1.90419	-0.3148	1.90414	-0.616029	1.9041	-0.608706	1.90414	-0.663102	1.90421	-0.588244	1.90404	-0.655852		1.57937	-7.65849	1.25777	-362.351	1.29677	-213.092	1.30477	-214.28		1.52755	4.10826	1.51838	19.3481	1.52363	11.7366	1.52474	9.44413
17.5733	1.1507	14.9333	2.3149	1.19632	-0.0244334	1.19635	-0.106197	1.1963	-0.0982324	1.19635	-0.0901845	1.1961	-0.0809967	1.19634	-0.0773648	1.90206	-0.318936	1.90219	-0.621979	1.90209	-0.61616	1.9022	-0.671195	1.90217	-0.59621	1.90209	-0.664308		1.58383	-7.79766	1.25975	-329.971	1.29905	-213.228	1.30711	-213.591		1.53154	4.09779	1.5224	19.3249	1.52763	11.6874	1.52874	9.5565
17.7333	1.1507	15.0933	2.3136	1.19433	-0.0250799	1.19434	-0.107796	1.19432	-0.0994982	1.19435	-0.091256	1.1941	-0.0818881	1.19433	-0.078178	1.90011	-0.323006	1.90014	-0.627864	1.90011	-0.623409	1.9002	-0.679174	1.90015	-0.604119	1.90017	-0.672553		1.58829	-7.85051	1.26174	-305.811	1.30134	-213.231	1.30946	-214.338		1.53553	4.12692	1.52641	19.3876	1.53163	11.6857	1.53274	9.65569
17.8933	1.1507	15.24	2.3121	1.19233	-0.0257688	1.19236	-0.109375	1.19231	-0.100816	1.19235	-0.0923525	1.19209	-0.0827348	1.19234	-0.078992	1.89815	-0.327093	1.89822	-0.633575	1.89818	-0.630729	1.89819	-0.687056	1.89821	-0.611996	1.89805	-0.680925		1.59274	-7.68963	1.26372	-281.687	1.30362	-210.476	1.3118	-217.65		1.53952	4.16485	1.53043	19.549	1.53563	11.9295	1.53673	9.75426
18.04	1.1504	15.4	2.3108	1.19033	-0.0265713	1.19036	-0.111076	1.19033	-0.102139	1.19036	-0.0934699	1.19009	-0.0836965	1.19033	-0.0798377	1.89618	-0.331125	1.89609	-0.639254	1.8962	-0.638059	1.89623	-0.694818	1.89621	-0.619805	1.89609	-0.689085		1.5972	-7.6093	1.26571	-257.709	1.30591	-206.304	1.31415	-219.029		1.54351	4.12793	1.53444	19.6478	1.53963	12.0326	1.54073	9.83563
18.2	1.1504	15.56	2.3099	1.18835	-0.0272848	1.18836	-0.112818	1.18832	-0.103523	1.18833	-0.094635	1.18808	-0.0846493	1.18835	-0.0806794	1.89418	-0.3352	1.89421	-0.644856	1.89412	-0.645262	1.89416	-0.702568	1.89419	-0.627716	1.89408	-0.697195		1.60166	-7.61735	1.26769	-240.106	1.30819	-203.298	1.3165	-219.527		1.5475	4.161	1.53846	19.6965	1.54364	12.0258	1.54473	9.82324
18.36	1.1501	15.7067	2.3087	1.18634	-0.0280567	1.18636	-0.114572	1.18634	-0.104859	1.18634	-0.0957356	1.18612	-0.0855852	1.18633	-0.0815159	1.89223	-0.33924	1.89217	-0.650431	1.89214	-0.6524	1.8922	-0.710153	1.89224	-0.635562	1.89216	-0.705416		1.60612	-7.6229	1.26967	-227.343	1.31047	-203.624	1.31884	-220.971		1.55149	4.3419	1.54247	19.6786	1.54764	11.7923	1.54873	9.80153
18.5067	1.1501	15.8667	2.3077	1.18432	-0.0289064	1.18436	-0.116391	1.18432	-0.106296	1.18431	-0.0969188	1.18411	-0.0864914	1.18432	-0.0823926	1.89019	-0.343259	1.89018	-0.655759	1.89012	-0.659459	1.89014	-0.717828	1.89021	-0.643273	1.89019	-0.713396		1.61058	-7.55932	1.27166	-213.143	1.31276	-201.97	1.32119	-222.253		1.55548	4.44475	1.54649	19.7233	1.55164	11.4265	1.55273	9.894
18.6667	1.1501	16.0267	2.3065	1.18232	-0.0297371	1.18237	-0.11831	1.18231	-0.107734	1.18234	-0.0980471	1.18213	-0.0874749	1.18234	-0.083264	1.88817	-0.347242	1.88815	-0.661151	1.88817	-0.66648	1.88821	-0.725232	1.88822	-0.651007	1.88822	-0.721085		1.61504	-7.4907	1.27364	-201.755	1.31504	-199.829	1.32353	-225.238		1.55947	4.25344	1.5505	19.8685	1.55564	11.3426	1.55672	9.9986
18.8267	1.1501	16.1733	2.3049	1.18035	-0.0306598	1.18037	-0.120227	1.18032	-0.109217	1.18034	-0.0993043	1.18012	-0.0884805	1.18033	-0.0842169	1.88621	-0.35124	1.88617	-0.666385	1.88625	-0.673485	1.88611	-0.732607	1.8862	-0.658604	1.88618	-0.728943		1.61949	-7.45189	1.27563	-189.928	1.31733	-198.084	1.32588	-227.027		1.56346	3.8492	1.55452	19.9897	1.55964	11.5714	1.56072	10.0723
18.9733	1.1498	16.3333	2.304	1.17833	-0.0316205	1.17838	-0.122239	1.17834	-0.110651	1.17834	-0.100518	1.17811	-0.0894603	1.17832	-0.0851141	1.88427	-0.355196	1.88417	-0.67144	1.88416	-0.680325	1.88417	-0.739891	1.88416	-0.666272	1.88403	-0.736762		1.62395	-7.43456	1.27761	-183.28	1.31961	-195.595	1.32822	-229.41		1.56745	3.55743	1.55853	20.0566	1.56364	11.7933	1.56472	10.1741
19.1333	1.1498	16.4933	2.3028	1.17632	-0.0326096	1.17637	-0.124241	1.17633	-0.112213	1.17632	-0.101697	1.17609	-0.090457	1.17632	-0.0860195	1.88225	-0.359132	1.88217	-0.67638	1.88222	-0.687056	1.88217	-0.747098	1.88216	-0.673882	1.88219	-0.74444		1.62841	-7.22973	1.2796	-173.744	1.3219	-193.843	1.33057	-235.67		1.57144	3.50374	1.56255	20.0632	1.56764	11.8653	1.56872	10.2452
19.2933	1.1498	16.64	2.3018	1.17432	-0.0335564	1.17437	-0.126349	1.17432	-0.113762	1.17432	-0.102931	1.17411	-0.0914578	1.17434	-0.0869058	1.8802	-0.363008	1.88027	-0.681422	1.88018	-0.693809	1.88017	-0.75425	1.88016	-0.681316	1.88026	-0.751992		1.63287	-6.92187	1.28158	-161.742	1.32418	-191.528	1.33292	-241.114		1.57543	3.5655	1.56656	20.1688	1.57164	11.7667	1.57272	10.1636
19.44	1.1498	16.8	2.3009	1.17235	-0.034624	1.17236	-0.128484	1.17231	-0.115324	1.17234	-0.104134	1.17214	-0.0924818	1.17233	-0.0878472	1.87818	-0.366968	1.87816	-0.686508	1.87822	-0.700601	1.87816	-0.761434	1.87814	-0.688967	1.87817	-0.75953		1.63733	-6.7808	1.28356	-155.275	1.32646	-190.817	1.33526	-243.737		1.57942	3.63964	1.57058	20.3885	1.57564	11.7469	1.57671	10.0512
19.6	1.1495	16.96	2.3	1.17033	-0.0357331	1.17038	-0.130734	1.17033	-0.116858	1.17036	-0.105417	1.17012	-0.0935226	1.17033	-0.0888468	1.87624	-0.370767	1.87623	-0.691212	1.87612	-0.707074	1.8762	-0.768229	1.87622	-0.696204	1.87614	-0.76688		1.64179	-6.6695	1.28555	-149.193	1.32875	-190.255	1.33761	-245.97		1.58341	3.67329	1.57459	20.5261	1.57964	11.9006	1.58071	10.04
19.76	1.1495	17.1067	2.2987	1.1683	-0.0369265	1.16836	-0.13303	1.16834	-0.118485	1.16834	-0.106723	1.16812	-0.0945436	1.16831	-0.0897613	1.87416	-0.374601	1.87422	-0.695812	1.87418	-0.713515	1.87418	-0.774882	1.87415	-0.703466	1.87414	-0.774044		1.64624	-6.46229	1.28753	-142.89	1.33103	-187.02	1.33995	-248.095		1.58741	3.95134	1.57861	20.6201	1.58365	11.9205	1.58471	10.0727
19.9067	1.1495	17.2667	2.2978	1.16631	-0.0380661	1.16637	-0.135351	1.16634	-0.12008	1.16638	-0.107971	1.16615	-0.0955853	1.16636	-0.090687	1.87227	-0.378342	1.87222	-0.700414	1.87214	-0.719829	1.87216	-0.78145	1.87216	-0.71062	1.87223	-0.781155		1.6507	-6.16312	1.28952	-138.797	1.33332	-184.723	1.3423	-246.418		1.5914	4.4783	1.58262	20.6994	1.58765	11.9462	1.58871	10.1642
[truncated: 4,062 more rows]

## Sheet: Fig. 4
Fig. 4 | Probing electrochemical reversibility
Fig. 4a. Nyquist plots of in-situ EIS													Fig. 4c. Corresponding XRD							Fig. 4c. Corresponding TGA
[truncated: 9,802 more rows]

## Sheet: Fig. 5
Fig. 5 | Modeling sulfur positive electrode microstructures with electrochemical validation.
[truncated: 6,763 more rows]
[truncated: 4 more columns]

## Sheet: Fig. 6
Fig. 6 | Quantifying positive electrode and cell level volume changes.
[truncated: 10,003 more rows]

[truncated: 25 more sheets: Fig. 7, Fig. S3, Fig. S4, Fig. S5, Fig. S6c and S7c, Fig. S8, Fig. S9, Fig. S10, Fig. S11, Fig. S12, Fig. S13, Fig. S14, Fig. S15, Fig. S16, Fig. S17, Fig. S18, Fig. 19, Fig. S21, Fig. S22, Fig. S27 …]
